# Supplementary material for: CytR Is a Global Positive Regulator of Competence, Type VI Secretion, and Chitinases in Vibrio cholerae
Source: PLoS One. 2015 Sep 24;10(9):e0138834. doi: 10.1371/journal.pone.0138834 (PMC4581735; doi:10.1371/journal.pone.0138834)
Supplement: S1 Dataset — Raw counts of the transcripts obtained from coding regions were calculated and pairwise comparisons were made to calculate relative fold-change as described in the text. A fold change >2 and a p value <0.05 denotes positive regulation while a fold change <0.5 indicates negative regulation. Data in each tab of the spreadsheet refers to individual columns described in Fig 1B of the main text. (XLSX) [file pone.0138834.s001.xlsx]

## Sheet: Column 1
id	baseMean	baseMeanA	baseMeanB	foldChange	log2FoldChange	pval	padj
VC_0001	3.57325	4.27508	2.87141	0.671663	-0.574192	0.649702	1
VC_0002	35.5438	35.7266	35.361	0.989766	-0.0148406	1	1
VC_0003	47.862	45.1928	50.5312	1.11812	0.161081	0.611717	1
VC_0004	238.933	254.78	223.087	0.875608	-0.191643	0.323928	1
VC_0005	26.9597	29.1315	24.7879	0.850897	-0.232944	0.5292	1
VC_0006	110.999	116.131	105.867	0.911616	-0.133502	0.511697	1
VC_0007	488.872	468.466	509.279	1.08712	0.120512	0.457253	1
VC_0008	20.6581	17.5487	23.7674	1.35437	0.437622	0.306891	1
VC_0009	12.3023	12.1072	12.4975	1.03223	0.0457696	1	1
VC_0010	23.4329	21.4139	25.4519	1.18857	0.249224	0.534475	1
VC_0011	2.26217	2.35852	2.16582	0.918298	-0.122966	1	1
VC_0012	508.172	552.505	463.839	0.83952	-0.252364	0.0730233	0.748366
VC_0013	415.055	441.525	388.585	0.880097	-0.184266	0.205913	1
VC_0014	363.003	371.187	354.818	0.955901	-0.0650674	0.640808	1
VC_0015	892.478	901.962	882.994	0.97897	-0.0306634	0.787061	1
VC_0016	22.0246	22.1325	21.9166	0.990244	-0.0141437	0.997871	1
VC_0017	2.83347	3.16913	2.49781	0.788168	-0.343425	0.925564	1
VC_0018	1254.2	1306.53	1201.87	0.91989	-0.120466	0.647779	1
VC_0019	64.1127	63.3874	64.8381	1.02289	0.032645	0.877304	1
VC_0020	331.685	345.414	317.956	0.920506	-0.119501	0.431841	1
VC_0021	131.53	141.742	121.319	0.855917	-0.224457	0.244435	1
VC_0022	69.0227	71.5399	66.5054	0.929626	-0.105277	0.709317	1
VC_0023	140.602	139.198	142.005	1.02017	0.0288071	0.933108	1
VC_0024	7.38359	7.81286	6.95432	0.890112	-0.167942	0.873753	1
VC_0025	1766.68	1839.99	1693.36	0.920307	-0.119813	0.780054	1
VC_0026	53.351	59.7318	46.9701	0.786351	-0.346755	0.194988	1
VC_0027	84.1427	82.843	85.4425	1.03138	0.0445747	0.885343	1
VC_0028	149.481	151.039	147.923	0.979365	-0.0300822	0.896236	1
VC_0029	65.6067	68.0599	63.1535	0.92791	-0.107943	0.665759	1
VC_0030	11.8152	11.1158	12.5146	1.12584	0.170999	0.787986	1
VC_0031	137.02	135.154	138.886	1.02761	0.0392973	0.825829	1
VC_0032	12.1156	11.1029	13.1284	1.18242	0.241746	0.60584	1
VC_0033	21.1481	20.2218	22.0744	1.09162	0.126464	0.818677	1
VC_0034	59.751	61.3524	58.1496	0.947795	-0.0773524	0.78331	1
VC_0035	29.9527	32.7105	27.1949	0.831382	-0.266417	0.438522	1
VC_0036	248.055	278.411	217.699	0.781936	-0.354878	0.0427484	0.575648
VC_0037	43.6797	45.6091	41.7504	0.915398	-0.127529	0.664789	1
VC_0038	2405.02	2579.28	2230.76	0.864876	-0.209434	0.096913	0.855037
VC_0039	57.6263	51.3529	63.8997	1.24432	0.315363	0.225236	1
VC_0040	215.793	212.137	219.45	1.03447	0.0488904	0.81189	1
VC_0041	71.6947	68.9755	74.4138	1.07884	0.109486	0.635127	1
VC_0042	90.6955	94.3878	87.0032	0.921763	-0.117533	0.608865	1
VC_0043	113.393	124.937	101.849	0.815203	-0.294769	0.152726	1
VC_0044	135.283	149.281	121.285	0.81246	-0.299632	0.125137	0.975081
VC_0045	108.69	113.706	103.674	0.911772	-0.133256	0.486481	1
VC_0046	166.891	166.739	167.044	1.00183	0.0026335	0.967395	1
VC_0047	15.0047	16.0677	13.9417	0.867687	-0.204754	0.63565	1
VC_0048	34.3389	31.1021	37.5756	1.20814	0.272783	0.391895	1
VC_0049	226.296	192.021	260.571	1.357	0.440417	0.0108058	0.258581
VC_0050	49.0562	46.6866	51.4257	1.10151	0.139479	0.646684	1
VC_0051	127.074	108.821	145.328	1.33548	0.417356	0.03384	0.521053
VC_0052	92.2551	78.9997	105.511	1.33558	0.417468	0.0523316	0.648361
VC_0053	0.350317	0.368651	0.331983	0.900536	-0.151144	1	1
VC_0054	9.25436	9.38003	9.12869	0.973205	-0.0391849	1	1
VC_0055	18.4158	18.7408	18.0909	0.965321	-0.0509193	0.981635	1
VC_0056	38.0055	36.1691	39.8419	1.10154	0.139527	0.654102	1
VC_0057	22.7771	21.9447	23.6095	1.07586	0.105494	0.804122	1
VC_0058	70.5821	71.0659	70.0983	0.986384	-0.0197785	0.957607	1
VC_0059	51.978	60.7858	43.1702	0.710201	-0.4937	0.0720547	0.748366
VC_0060	39.7938	35.7877	43.7999	1.22388	0.291467	0.30433	1
VC_0061	25.9367	25.7907	26.0827	1.01132	0.016241	1	1
VC_0062	15.3111	14.44	16.1822	1.12065	0.164336	0.790753	1
VC_0063	7.37499	6.70049	8.04949	1.20133	0.264632	0.752955	1
VC_0064	1.93267	1.98987	1.87546	0.942505	-0.0854278	1	1
VC_0065	11.915	12.4694	11.3607	0.911081	-0.134349	0.851511	1
VC_0066	19.9586	18.3657	21.5514	1.17346	0.230769	0.617078	1
VC_0067	117.413	120.395	114.431	0.950461	-0.0733012	0.730678	1
VC_0068	17.9338	16.7638	19.1038	1.13959	0.188514	0.730018	1
VC_0069	566.042	715.529	416.554	0.582163	-0.780506	9.03e-08	1.17e-05
VC_0070	93.7657	96.9427	90.5887	0.934456	-0.097801	0.666987	1
VC_0071	85.9755	85.7451	86.2058	1.00537	0.00773055	0.98505	1
VC_0072	251.916	239.538	264.294	1.10335	0.141889	0.384314	1
VC_0073	134.587	130.057	139.116	1.06965	0.0971426	0.628746	1
VC_0074	24.7722	26.9223	22.6221	0.840273	-0.25107	0.521722	1
VC_0075	246.164	305.561	186.768	0.61123	-0.710213	2.66e-05	0.00192193
VC_0076	1656.04	2017.48	1294.6	0.641691	-0.640049	1.65e-06	0.000172258
VC_0077	1.14149	1.17926	1.10372	0.935945	-0.0955042	1	1
VC_0078	2523.33	2193.98	2852.68	1.30023	0.378767	0.136065	1
VC_0079	337.243	292.172	382.314	1.30852	0.387941	0.0606607	0.699059
VC_0080	151.822	130.148	173.497	1.33307	0.414753	0.0306805	0.496839
VC_0081	37.0606	34.7031	39.4181	1.13587	0.183796	0.585882	1
VC_0082	42.9129	45.9178	39.9081	0.869119	-0.202375	0.507904	1
VC_0083	165.423	173.553	157.294	0.906316	-0.141914	0.454403	1
VC_0084	119.823	118.684	120.961	1.01919	0.0274205	0.917732	1
VC_0085	353.749	348.847	358.651	1.0281	0.0399852	0.786539	1
VC_0086	125.331	128.522	122.14	0.95034	-0.073485	0.714579	1
VC_0087	200.712	210.73	190.693	0.90492	-0.144139	0.432128	1
VC_0088	28.412	31.5377	25.2864	0.801784	-0.318715	0.364666	1
VC_0089	258.617	232.878	284.355	1.22105	0.288118	0.0730125	0.748366
VC_0090	95.0403	89.7272	100.354	1.11843	0.161474	0.452544	1
VC_0091	36.7301	36.2901	37.1702	1.02425	0.0345699	0.906264	1
VC_0092	158.104	157.995	158.213	1.00138	0.00199539	0.985913	1
VC_0093	157.773	161.788	153.758	0.950369	-0.0734401	0.647264	1
VC_0094	52.8745	53.8163	51.9327	0.965	-0.0513992	0.862423	1
VC_0095	28.7345	28.4574	29.0117	1.01948	0.0278305	1	1
VC_0096	11.3676	11.0425	11.6926	1.05888	0.0825399	0.925594	1
VC_0097	48.5268	47.7926	49.2611	1.03073	0.0436609	0.894485	1
VC_0098	112.319	103.014	121.624	1.18065	0.239582	0.26136	1
VC_0099	86.3824	82.1025	90.6623	1.10426	0.143077	0.520245	1
VC_0100	45.7427	45.0211	46.4644	1.03206	0.045524	0.871839	1
VC_0101	1.30748	1.17926	1.43571	1.21746	0.283879	1	1
VC_0102	10.6686	10.1173	11.2198	1.10897	0.14922	0.832467	1
VC_0103	20.4112	18.607	22.2153	1.19392	0.255706	0.611813	1
VC_0104	3.00336	3.10224	2.90449	0.936255	-0.0950272	1	1
VC_0105	117.514	122.433	112.596	0.919656	-0.120834	0.566291	1
VC_0106	5.90942	6.70691	5.11193	0.762189	-0.391779	0.685735	1
VC_0107	0.165992	0	0.331983	Inf	Inf	1	1
VC_0108	115.544	117.662	113.426	0.964004	-0.0528887	0.786204	1
VC_0109	2.43528	2.29805	2.5725	1.11943	0.162762	1	1
VC_0110	0.370064	0.37507	0.365059	0.973308	-0.0390321	1	1
VC_0111	144.425	133.639	155.21	1.16142	0.215886	0.255456	1
VC_0112	2315.53	2379.74	2251.32	0.946035	-0.0800342	0.50966	1
VC_0113	89.2658	90.0266	88.5049	0.983097	-0.0245939	0.910733	1
VC_0114	93.193	91.8479	94.5381	1.02929	0.041649	0.877507	1
VC_0115	95.0463	90.7575	99.3351	1.09451	0.130287	0.561056	1
VC_0116	121.843	126.99	116.697	0.918949	-0.121943	0.531684	1
VC_0117	205.329	215.964	194.694	0.901512	-0.149581	0.378663	1
VC_0118	107.755	110.856	104.654	0.944057	-0.0830542	0.669592	1
VC_0119	98.0316	97.5661	98.4971	1.00954	0.0137021	0.986917	1
VC_0120	126.787	134.97	118.604	0.87875	-0.186476	0.354454	1
VC_0121	29.2864	32.3162	26.2567	0.812494	-0.299571	0.404901	1
VC_0122	779.863	806.668	753.059	0.933544	-0.0992108	0.496229	1
VC_0123	79.5083	78.18	80.8366	1.03398	0.0482094	0.861638	1
VC_0125	144.689	147.421	141.958	0.962939	-0.054484	0.751454	1
VC_0126	76.6754	78.2153	75.1354	0.960622	-0.0579591	0.836607	1
VC_0127	44.0159	41.9253	46.1066	1.09973	0.137154	0.656902	1
VC_0128	61.8324	59.5665	64.0983	1.07608	0.105784	0.670063	1
VC_0129	27.8883	24.7645	31.0121	1.25228	0.324561	0.350058	1
VC_0130	67.085	68.3457	65.8242	0.963107	-0.0542324	0.868389	1
VC_0131	33.5769	33.9438	33.2099	0.978379	-0.0315353	0.957601	1
VC_0132	42.1072	45.2276	38.9869	0.862017	-0.214212	0.438006	1
VC_0133	1.14149	1.17926	1.10372	0.935945	-0.0955042	1	1
VC_0134	48.6328	50.386	46.8796	0.930409	-0.104063	0.716184	1
VC_0135	26.3173	26.0705	26.564	1.01893	0.0270566	1	1
VC_0136	11.4222	11.4838	11.3607	0.989274	-0.0155576	0.994779	1
VC_0137	40.7665	36.4297	45.1032	1.23809	0.308116	0.306617	1
VC_0138	41.8984	38.4865	45.3103	1.17731	0.23549	0.43597	1
VC_0139	307.793	287.259	328.328	1.14297	0.192786	0.224364	1
VC_0140	12.0554	12.7171	11.3937	0.895935	-0.158534	0.752366	1
VC_0141	7.00672	6.69407	7.31938	1.09341	0.128837	0.926339	1
VC_0142	257.642	255.087	260.197	1.02003	0.0286161	0.857354	1
VC_0143	2.06021	1.54791	2.5725	1.66192	0.732851	0.705962	1
VC_0144	96.4855	88.3	104.671	1.1854	0.245377	0.271515	1
VC_0145	47.3308	52.7702	41.8914	0.793846	-0.333069	0.235797	1
VC_0146	59.383	63.962	54.8041	0.856823	-0.22293	0.385778	1
VC_0147	154.592	154.669	154.515	0.999002	-0.00144104	0.946528	1
VC_0148	83.8735	84.3368	83.4102	0.989013	-0.0159387	0.95353	1
VC_0149	159.509	155.902	163.116	1.04627	0.0652596	0.752668	1
VC_0150	610.083	601.879	618.286	1.02726	0.0388019	0.811414	1
VC_0151	243.003	227.527	258.478	1.13603	0.184003	0.276519	1
VC_0152	67.9597	68.9743	66.945	0.970579	-0.0430825	0.85918	1
VC_0153	33.3418	34.427	32.2567	0.936959	-0.0939416	0.801538	1
VC_0154	57.3158	53.6033	61.0283	1.13852	0.187156	0.481919	1
VC_0156	49.0481	44.8846	53.2116	1.18552	0.245519	0.366154	1
VC_0157	32.397	34.3381	30.4559	0.886941	-0.173089	0.592612	1
VC_0158	123.821	127.619	120.023	0.940477	-0.0885351	0.671109	1
VC_0159	299.658	327.619	271.697	0.829308	-0.270021	0.0900136	0.824832
VC_0160	1.51335	1.92298	1.10372	0.573964	-0.800967	0.71453	1
VC_0161	8.45501	8.63631	8.2737	0.958014	-0.0618812	1	1
VC_0162	145.993	54.2047	237.781	4.38672	2.13314	5.51e-26	2.59e-23
VC_0163	39.4837	39.433	39.5344	1.00257	0.00370841	1	1
VC_0164	286.535	296.827	276.244	0.930657	-0.103678	0.546175	1
VC_0165	104.498	110.774	98.223	0.886698	-0.173485	0.42696	1
VC_0166	47.709	50.622	44.7959	0.884909	-0.176399	0.577953	1
VC_0167	61.9904	63.0432	60.9376	0.9666	-0.0490088	0.858259	1
VC_0168	453.449	506.808	400.091	0.789431	-0.341114	0.0451811	0.604076
VC_0169	54.2649	48.7879	59.742	1.22452	0.292222	0.24998	1
VC_0170	677.815	657.552	698.078	1.06163	0.0862827	0.515956	1
VC_0171	2038.28	2026.66	2049.9	1.01147	0.0164523	0.908556	1
VC_0172	50.8773	50.743	51.0115	1.00529	0.00761598	0.969488	1
VC_0173	188.234	195.75	180.719	0.923217	-0.115258	0.521236	1
VC_0174	93.6609	81.2907	106.031	1.30434	0.383324	0.0836631	0.796312
VC_0175	230.336	258.356	202.315	0.783086	-0.352757	0.0360455	0.528995
VC_0176	6.63301	7.45705	5.80897	0.778991	-0.360321	0.688692	1
VC_0177	19.3831	20.1684	18.5979	0.922133	-0.116953	0.85762	1
VC_0178	643.967	632.767	655.168	1.0354	0.050191	0.69043	1
VC_0179	932.659	967.714	897.604	0.927551	-0.108502	0.437684	1
VC_0180	568.492	578.498	558.485	0.965406	-0.0507927	0.76732	1
VC_0181	101.789	105.72	97.8581	0.925636	-0.111483	0.660401	1
VC_0182	46.5389	48.1239	44.954	0.93413	-0.0983054	0.819593	1
VC_0183	33.6663	33.7309	33.6017	0.99617	-0.00553582	1	1
VC_0184	6.24342	7.69834	4.7885	0.622016	-0.684975	0.35666	1
VC_0185	17.5112	20.8895	14.1328	0.676551	-0.563729	0.21979	1
VC_0186	285.56	276.852	294.269	1.06291	0.0880222	0.632019	1
VC_0187	69.0725	68.0214	70.1237	1.03091	0.0439123	0.9265	1
VC_0188	129.62	137.035	122.205	0.89178	-0.16524	0.381248	1
VC_0189	1.7149	1.55433	1.87546	1.2066	0.270953	1	1
VC_0190	135.267	132.336	138.198	1.04429	0.062529	0.769769	1
VC_0191	18.5297	19.1095	17.9499	0.939322	-0.0903088	0.872073	1
VC_0192	18.699	17.9045	19.4934	1.08874	0.122662	0.849224	1
VC_0193	0.953956	0.80419	1.10372	1.37247	0.456769	1	1
VC_0194	29.2064	32.1476	26.2652	0.81702	-0.291556	0.384753	1
VC_0195	25.0972	26.2776	23.9168	0.910161	-0.135806	0.749356	1
VC_0196	92.4872	94.0379	90.9366	0.967021	-0.0483811	0.815617	1
VC_0197	16.5467	15.3175	17.7759	1.16049	0.214736	0.709829	1
VC_0198	3.64224	3.97332	3.31117	0.833351	-0.263005	0.910393	1
VC_0199	13.4342	14.1383	12.7302	0.900408	-0.15135	0.83684	1
VC_0200	10.9535	9.43408	12.4729	1.32211	0.402847	0.500288	1
VC_0201	3.99577	4.34839	3.64315	0.837816	-0.255294	0.909506	1
VC_0202	3.18336	2.35852	4.00821	1.69946	0.765076	0.550678	1
VC_0203	15.0675	12.9654	17.1696	1.32426	0.405188	0.414892	1
VC_0204	3.72695	3.85238	3.60153	0.934884	-0.0971408	1	1
VC_0205	0	0	0	NA	NA	NA	NA
VC_0206	2.82615	2.67312	2.97918	1.1145	0.156392	1	1
VC_0207	15.5146	13.4614	17.5678	1.30504	0.384097	0.41642	1
VC_0208	16.4923	17.0179	15.9667	0.938229	-0.0919882	0.881705	1
VC_0209	63.2548	70.8089	55.7007	0.786634	-0.346236	0.272355	1
VC_0210	282.113	271.563	292.663	1.0777	0.107952	0.525237	1
VC_0211	98.2806	95.1508	101.41	1.06579	0.0919178	0.668301	1
VC_0212	103.086	107.378	98.7952	0.920071	-0.120183	0.573347	1
VC_0213	81.8484	81.8644	81.8324	0.99961	-0.000563057	1	1
VC_0214	42.8591	44.7224	40.9958	0.916671	-0.125523	0.667395	1
VC_0215	50.0152	57.0929	42.9374	0.752062	-0.411076	0.130507	0.996081
VC_0216	203.984	251.008	156.961	0.625326	-0.67732	0.00994091	0.242519
VC_0217	5.11183	5.88346	4.34019	0.737694	-0.438906	0.662375	1
VC_0218	2659.15	2695.21	2623.08	0.973238	-0.0391356	0.730495	1
VC_0219	949.115	985.871	912.36	0.925435	-0.111797	0.393022	1
VC_0220	11.651	11.2773	12.0246	1.06627	0.0925664	0.934552	1
VC_0221	34.6014	34.0171	35.1857	1.03435	0.0487281	0.927491	1
VC_0222	30.335	31.5248	29.1451	0.924512	-0.113236	0.731459	1
VC_0223	59.9968	62.0106	57.983	0.935049	-0.0968859	0.726683	1
VC_0224	19.7002	20.6702	18.7302	0.906145	-0.142186	0.753185	1
VC_0225	40.2266	41.0927	39.3605	0.957847	-0.0621323	0.88165	1
VC_0226	0	0	0	NA	NA	NA	NA
VC_0227	29.1622	27.3038	31.0207	1.13613	0.184128	0.620684	1
VC_0228	56.9995	56.9533	57.0457	1.00162	0.00233973	1	1
VC_0229	23.118	23.9789	22.257	0.928191	-0.107506	0.786423	1
VC_0230	27.6639	30.8132	24.5147	0.795589	-0.329905	0.359696	1
VC_0231	53.9183	56.9415	50.8952	0.893816	-0.161949	0.577992	1
VC_0232	23.9723	24.6499	23.2946	0.945017	-0.0815878	0.890102	1
VC_0233	69.7066	70.6918	68.7214	0.972126	-0.0407845	0.909875	1
VC_0234	56.2958	56.277	56.3145	1.00067	0.000959998	0.999918	1
VC_0235	27.4226	31.1941	23.6511	0.758192	-0.399365	0.251515	1
VC_0236	66.0921	69.2804	62.9038	0.907959	-0.139301	0.595863	1
VC_0237	74.7385	79.2035	70.2734	0.887252	-0.172585	0.474966	1
VC_0238	41.1555	45.066	37.245	0.826454	-0.274993	0.401276	1
VC_0239	161.228	172.323	150.132	0.871228	-0.198877	0.282707	1
VC_0240	191.593	212.707	170.479	0.801476	-0.319268	0.132025	1
VC_0241	430.283	419.004	441.561	1.05383	0.0756467	0.62895	1
VC_0242	394.512	388.991	400.034	1.02839	0.0403838	0.781407	1
VC_0243	759.512	700.939	818.085	1.16713	0.222962	0.0917849	0.832387
VC_0244	738.073	687.412	788.733	1.1474	0.198362	0.129861	0.993663
VC_0245	894.113	892.636	895.59	1.00331	0.00476619	0.922483	1
VC_0246	488.926	499.641	478.21	0.957108	-0.0632465	0.684354	1
VC_0247	521.527	515.51	527.544	1.02334	0.0332921	0.820393	1
VC_0248	217.199	216.293	218.105	1.00838	0.0120396	0.988898	1
VC_0249	615.98	592.586	639.373	1.07895	0.109633	0.481609	1
VC_0250	460.933	407.351	514.516	1.26308	0.336944	0.0224358	0.41755
VC_0251	1329.57	1247.63	1411.51	1.13135	0.178047	0.207114	1
VC_0252	816.158	808.887	823.429	1.01798	0.0257073	0.891055	1
VC_0253	38.4812	34.3408	42.6215	1.24113	0.311657	0.300089	1
VC_0255	186.603	170.477	202.729	1.18918	0.249972	0.22272	1
VC_0256	46.0454	46.0002	46.0906	1.00196	0.00283182	1	1
VC_0257	66.6077	66.121	67.0944	1.01472	0.0210851	0.941155	1
VC_0258	717.533	627.715	807.351	1.28618	0.363087	0.0213429	0.411207
VC_0259	667.102	594.905	739.3	1.24272	0.313499	0.0267581	0.454888
VC_0260	576.033	484.8	667.266	1.37637	0.460872	0.00309922	0.0995194
VC_0261	24.8525	21.9795	27.7255	1.26142	0.335053	0.346832	1
VC_0262	179.916	168.125	191.707	1.14026	0.189364	0.274153	1
VC_0263	100.804	98.596	103.011	1.04478	0.0632021	0.788913	1
VC_0264	320.487	339.455	301.519	0.888245	-0.170971	0.332748	1
VC_0265	150.046	152.805	147.287	0.963889	-0.053061	0.941015	1
VC_0266	48.6417	46.8109	50.4726	1.07822	0.108656	0.676977	1
VC_0267	95.1004	93.5618	96.6389	1.03289	0.0466837	0.807119	1
VC_0268	65.556	60.116	70.9961	1.18099	0.239991	0.32786	1
VC_0269	75.7712	77.0612	74.4813	0.966522	-0.0491256	0.885266	1
VC_0270	119.845	117.557	122.133	1.03892	0.0550882	0.731434	1
VC_0271	26.7429	28.5976	24.8883	0.870292	-0.200428	0.601047	1
VC_0272	4.89795	4.71704	5.07886	1.0767	0.106622	0.986716	1
VC_0273	821.877	832.85	810.904	0.973649	-0.0385267	0.72251	1
VC_0274	89.1951	91.7264	86.6639	0.944809	-0.081906	0.704383	1
VC_0275	190.585	188.971	192.198	1.01708	0.0244285	0.933619	1
VC_0276	263.313	254.12	272.505	1.07235	0.100769	0.639047	1
VC_0277	18.8742	17.6156	20.1328	1.1429	0.192698	0.692951	1
VC_0278	103.164	83.0432	123.285	1.48459	0.570066	0.00619585	0.163928
VC_0279	0	0	0	NA	NA	NA	NA
VC_0280	4.36583	4.72346	4.00821	0.848575	-0.236886	0.901414	1
VC_0281	4.38054	3.90643	4.85465	1.24273	0.313515	0.853387	1
VC_0282	163.686	198.235	129.136	0.651428	-0.618322	0.00117129	0.0463213
VC_0283	2.81762	3.09582	2.53943	0.820276	-0.285818	0.921454	1
VC_0285	56.7184	57.3219	56.1148	0.978941	-0.0307057	0.911132	1
VC_0286	18.278	17.1544	19.4016	1.131	0.1776	0.733163	1
VC_0287	2.67065	2.72717	2.61413	0.958549	-0.0610765	1	1
VC_0288	7.80681	7.81286	7.80075	0.99845	-0.00223722	1	1
VC_0289	21.9647	23.1497	20.7797	0.897625	-0.155815	0.755805	1
VC_0290	37.3234	35.5104	39.1364	1.10211	0.14027	0.689173	1
VC_0291	175.946	161.288	190.604	1.18176	0.240938	0.202341	1
VC_0292	7.16723	7.01509	7.31938	1.04338	0.0612592	1	1
VC_0293	57.3094	55.5321	59.0866	1.06401	0.0895069	0.799267	1
VC_0294	0.55439	0.743721	0.365059	0.490854	-1.02663	0.959693	1
VC_0295	204.95	232.574	177.327	0.762454	-0.391278	0.111601	0.921149
VC_0296	70.8119	77.5319	64.0918	0.826651	-0.27465	0.217788	1
VC_0297	59.0302	63.5296	54.5309	0.858355	-0.220353	0.374417	1
VC_0298	1624.9	1637.97	1611.84	0.984048	-0.0231987	0.957923	1
VC_0299	60.7557	59.6206	61.8908	1.03808	0.0539155	0.830576	1
VC_0300	272.989	287.666	258.313	0.89796	-0.155276	0.391962	1
VC_0301	6.2137	7.39016	5.03723	0.681614	-0.552974	0.52022	1
VC_0302	57.9078	64.8618	50.9538	0.785575	-0.34818	0.16226	1
VC_0303	165.003	184.109	145.897	0.79245	-0.335608	0.0622907	0.699059
VC_0304	256.98	263.857	250.102	0.94787	-0.0772388	0.644082	1
VC_0305	307.557	313.119	301.995	0.964474	-0.0521851	0.714066	1
VC_0306	552.249	559.141	545.357	0.975348	-0.0360105	0.798719	1
VC_0307	851.058	963.632	738.483	0.766354	-0.383917	0.165662	1
VC_0308	174.923	181.233	168.613	0.930365	-0.104132	0.572979	1
VC_0309	189.219	200.492	177.946	0.887545	-0.172107	0.325628	1
VC_0311	15.339	15.5909	15.0871	0.967682	-0.0473956	0.953271	1
VC_0312	43.1687	43.4576	42.8798	0.986704	-0.0193112	0.975379	1
VC_0313	0.938151	1.17926	0.697042	0.591084	-0.758564	0.959615	1
VC_0314	5.29757	5.88988	4.70525	0.79887	-0.323966	0.744071	1
VC_0315	37.9415	41.5341	34.3489	0.827006	-0.27403	0.363022	1
VC_0316	1.49502	1.55433	1.43571	0.923682	-0.114532	1	1
VC_0317	6.05336	6.57955	5.52716	0.840051	-0.251451	0.797522	1
VC_0318	200.263	201.508	199.018	0.987643	-0.017938	0.928831	1
VC_0319	110.588	114.347	106.828	0.934248	-0.0981227	0.647466	1
VC_0320	44.7057	45.0467	44.3646	0.984856	-0.0220152	0.96656	1
VC_0321	4492.63	4347.81	4637.46	1.06662	0.0930461	0.44987	1
VC_0322	195.01	196.883	193.136	0.980967	-0.0277241	0.885419	1
VC_0323	292.587	302.604	282.57	0.933795	-0.0988223	0.54846	1
VC_0324	1791.21	1711.18	1871.23	1.09353	0.128998	0.301848	1
VC_0325	2748.92	2742.77	2755.08	1.00449	0.00645784	0.955151	1
VC_0326	2952.12	2889.71	3014.52	1.04319	0.0610026	0.623398	1
VC_0327	2136.03	2235.21	2036.85	0.911256	-0.134071	0.275659	1
VC_0328	3829.57	3804.56	3854.58	1.01315	0.0188411	0.898337	1
VC_0329	4616.29	4492.66	4739.91	1.05503	0.077289	0.523854	1
VC_0330	312	295.358	328.643	1.11269	0.154057	0.326326	1
VC_0331	18.8459	19.9329	17.7589	0.890934	-0.166609	0.758081	1
VC_0332	148.622	150.009	147.235	0.981507	-0.026929	0.881351	1
VC_0333	89.8931	85.7039	94.0824	1.09776	0.134563	0.562479	1
VC_0334	75.1852	76.2468	74.1236	0.972153	-0.0407452	0.88956	1
VC_0335	74.6927	76.9879	72.3975	0.940376	-0.0886911	0.7229	1
VC_0336	289.894	336.047	243.741	0.725317	-0.463317	0.081922	0.795776
VC_0337	18.471	19.3572	17.5849	0.908442	-0.138534	0.75902	1
VC_0338	132.431	140.325	124.536	0.887484	-0.172206	0.393878	1
VC_0339	70.2373	72.16	68.3145	0.946708	-0.0790086	0.729863	1
VC_0340	113.951	114.543	113.359	0.989666	-0.0149861	0.956103	1
VC_0341	47.0896	42.5197	51.6595	1.21496	0.280904	0.318461	1
VC_0342	34.0322	35.9401	32.1244	0.893831	-0.161926	0.644334	1
VC_0343	53.4989	55.9362	51.0617	0.912857	-0.13154	0.640392	1
VC_0344	92.2265	98.338	86.115	0.875704	-0.191485	0.349835	1
VC_0345	74.4532	78.3929	70.5135	0.899488	-0.152823	0.51542	1
VC_0346	607.214	613.739	600.69	0.978739	-0.0310038	0.854144	1
VC_0347	743.794	752.151	735.437	0.977778	-0.0324207	0.862343	1
VC_0348	659.158	665.088	653.228	0.982167	-0.0259596	0.878353	1
VC_0349	661.787	702.704	620.871	0.883547	-0.178622	0.20145	1
VC_0350	976.483	1061.37	891.596	0.840042	-0.251467	0.0645572	0.712152
VC_0351	11.5644	12.905	10.2239	0.792242	-0.335986	0.585789	1
VC_0352	13.141	11.7926	14.4894	1.22868	0.297112	0.578624	1
VC_0353	78.9703	79.8418	78.0988	0.97817	-0.0318436	0.92308	1
VC_0354	485.978	475.701	496.255	1.04321	0.0610268	0.654685	1
VC_0355	80.1693	71.6679	88.6706	1.23724	0.30713	0.156572	1
VC_0356	32.5515	33.4356	31.6675	0.947122	-0.0783783	0.881219	1
VC_0357	17.1551	17.1736	17.1366	0.997841	-0.00311765	1	1
VC_0358	10.387	10.9151	9.85881	0.903226	-0.146841	0.854575	1
VC_0359	2369.4	2239.68	2499.11	1.11583	0.15812	0.281197	1
VC_0360	3043.85	3095.04	2992.67	0.966922	-0.0485287	0.830872	1
VC_0361	1973.8	1976.46	1971.14	0.99731	-0.00388577	0.988777	1
VC_0362	7507.85	6819.93	8195.76	1.20174	0.26512	0.0309111	0.498424
VC_0363	0.755622	1.17926	0.331983	0.281518	-1.8287	0.670689	1
VC_0364	89.3881	81.707	97.0691	1.18801	0.248552	0.275756	1
VC_0365	868.344	813.19	923.497	1.13565	0.183515	0.160673	1
VC_0366	2141.08	2114.89	2167.27	1.02477	0.0352972	0.807442	1
VC_0367	1544.49	1482.52	1606.45	1.08359	0.115823	0.462645	1
VC_0368	1178.93	1172.54	1185.31	1.01089	0.0156296	0.950597	1
VC_0369	2190.44	2268.98	2111.9	0.930774	-0.103498	0.382633	1
VC_0370	11.4676	12.3549	10.5804	0.85637	-0.223694	0.707749	1
VC_0371	182.15	187.754	176.546	0.940303	-0.0888031	0.594658	1
VC_0372	213.192	211.301	215.083	1.0179	0.0255892	0.949863	1
VC_0373	15.0453	14.6471	15.4436	1.05438	0.0763884	0.911179	1
VC_0374	267.353	293.24	241.466	0.823441	-0.280263	0.0776113	0.778425
VC_0375	0	0	0	NA	NA	NA	NA
VC_0376	12.7048	12.9783	12.4313	0.957855	-0.0621208	0.982101	1
VC_0377	250.389	247.653	253.124	1.02209	0.0315247	0.847088	1
VC_0378	320.675	311.812	329.538	1.05685	0.079771	0.62755	1
VC_0379	43.3546	42.494	44.2152	1.0405	0.0572828	0.887457	1
VC_0380	0.953956	0.80419	1.10372	1.37247	0.456769	1	1
VC_0381	60.4856	58.6884	62.2828	1.06124	0.0857566	0.745517	1
VC_0382	5.10202	5.09211	5.11193	1.00389	0.00560517	1	1
VC_0383	10.5539	8.26124	12.8465	1.55504	0.636949	0.282962	1
VC_0384	193.906	198.705	189.107	0.951698	-0.0714246	0.791359	1
VC_0385	223.14	212.31	233.971	1.10203	0.140161	0.621365	1
VC_0386	166.37	165.427	167.313	1.0114	0.0163566	0.959536	1
VC_0387	3.97565	4.27508	3.67623	0.85992	-0.217726	0.911694	1
VC_0388	1.32582	1.54791	1.10372	0.71304	-0.487945	0.939941	1
VC_0389	22.1929	22.1705	22.2154	1.00203	0.00292117	1	1
VC_0390	146.764	138.999	154.529	1.11173	0.152803	0.406332	1
VC_0391	53.9713	59.843	48.0996	0.803763	-0.315158	0.233835	1
VC_0392	568.192	534.218	602.166	1.12719	0.172733	0.2752	1
VC_0393	63.9781	66.1562	61.8	0.934153	-0.098269	0.716024	1
VC_0394	280.169	284.825	275.512	0.967303	-0.0479596	0.744847	1
VC_0395	143.9	148.14	139.66	0.942755	-0.0850448	0.60334	1
VC_0396	6.04956	5.88346	6.21565	1.05646	0.0792412	1	1
VC_0397	654.8	621.019	688.58	1.10879	0.148987	0.292727	1
VC_0398	173.785	182.364	165.207	0.905922	-0.142541	0.408764	1
VC_0399	132.225	134.079	130.371	0.972341	-0.0404663	0.855058	1
VC_0400	112.708	114.953	110.462	0.960929	-0.0574975	0.789877	1
VC_0401	63.6298	62.3065	64.9531	1.04248	0.0600159	0.838587	1
VC_0402	284.822	269.986	299.658	1.1099	0.150436	0.355194	1
VC_0403	119.166	117.505	120.827	1.02827	0.0402202	0.87627	1
VC_0404	193.789	176.504	211.074	1.19586	0.258044	0.154693	1
VC_0405	270.173	235.932	304.414	1.29026	0.367664	0.0262244	0.454032
VC_0406	226.118	190.296	261.941	1.37649	0.460996	0.0311043	0.499397
VC_0407	127.866	115.29	140.443	1.21817	0.284718	0.141967	1
VC_0408	161.452	159.738	163.165	1.02146	0.030628	0.889416	1
VC_0409	1222.69	1246.83	1198.54	0.96127	-0.0569871	0.676417	1
VC_0410	347.286	354.876	339.697	0.957228	-0.0630662	0.684792	1
VC_0411	127.142	124.403	129.881	1.04403	0.0621671	0.762863	1
VC_0412	186.859	186.405	187.314	1.00488	0.00701789	1	1
VC_0413	196.273	205.705	186.841	0.908295	-0.138768	0.412585	1
VC_0414	652.438	632.07	672.805	1.06445	0.0901058	0.543581	1
VC_0415	827.492	880.434	774.55	0.879737	-0.184856	0.167881	1
VC_0416	213.405	226.424	200.387	0.885006	-0.176241	0.289537	1
VC_0417	126.302	129.237	123.367	0.954582	-0.0670585	0.731959	1
VC_0418	228.767	241.987	215.547	0.890741	-0.166923	0.317442	1
VC_0419	299.978	301.557	298.4	0.989532	-0.0151817	0.935378	1
VC_0420	345.972	348.947	342.996	0.982946	-0.0248158	0.874399	1
VC_0421	113.888	120.566	107.21	0.889216	-0.169394	0.412538	1
VC_0422	190.603	203.167	178.039	0.876317	-0.190476	0.255999	1
VC_0423	156.868	162.277	151.459	0.93334	-0.0995261	0.617034	1
VC_0424	149.823	155.497	144.148	0.927019	-0.109329	0.523112	1
VC_0425	21.0357	19.4909	22.5805	1.15851	0.212272	0.636126	1
VC_0426	22.7183	23.1967	22.2399	0.958754	-0.0607667	0.891547	1
VC_0427	1.89211	1.98345	1.80076	0.907895	-0.139402	1	1
VC_0428	281.021	269.091	292.951	1.08867	0.122564	0.481088	1
VC_0429	128.291	128.036	128.546	1.00399	0.00574115	0.98658	1
VC_0430	465.961	454.441	477.482	1.0507	0.0713522	0.684688	1
VC_0431	137.631	141.983	133.278	0.938687	-0.0912845	0.74193	1
VC_0432	1414.86	1339.55	1490.18	1.11245	0.153739	0.262376	1
VC_0433	52.4163	48.692	56.1406	1.15297	0.205358	0.461427	1
VC_0434	102.419	118.275	86.5634	0.731885	-0.450312	0.0336251	0.521053
VC_0435	2874.33	3032.73	2715.93	0.895539	-0.159172	0.191575	1
VC_0436	2095.75	2223.57	1967.94	0.885035	-0.176194	0.171746	1
VC_0437	485.471	505.834	465.109	0.919489	-0.121097	0.401495	1
VC_0438	51.9864	52.3636	51.6092	0.985594	-0.0209349	0.959217	1
VC_0439	27.8198	26.1465	29.4932	1.128	0.173763	0.647326	1
VC_0440	43.5255	44.7862	42.2649	0.943703	-0.0835945	0.797816	1
VC_0441	47.7203	48.8194	46.6212	0.954972	-0.066469	0.851361	1
VC_0442	27.4471	26.2391	28.6552	1.09208	0.127079	0.766259	1
VC_0443	95.3156	98.4917	92.1396	0.935507	-0.0961795	0.667569	1
VC_0444	116.484	119.286	113.682	0.953023	-0.0694164	0.749246	1
VC_0445	126.476	133.444	119.509	0.895575	-0.159114	0.462595	1
VC_0446	142.45	157.132	127.767	0.81312	-0.29846	0.167247	1
VC_0447	65.3676	66.13	64.6053	0.976945	-0.0336515	0.898392	1
VC_0448	2.28478	2.72717	1.84239	0.675567	-0.565829	0.774503	1
VC_0449	41.1459	39.7867	42.5051	1.06833	0.0953508	0.761977	1
VC_0450	51.3995	49.7702	53.0288	1.06547	0.091495	0.782138	1
VC_0451	23.0402	20.4289	25.6516	1.25565	0.328435	0.388894	1
VC_0452	16.1669	17.1388	15.1949	0.88658	-0.173678	0.764231	1
VC_0453	88.4304	84.7873	92.0735	1.08593	0.118938	0.62662	1
VC_0454	35.7755	35.8668	35.6843	0.994912	-0.00735974	1	1
VC_0455	52.2938	48.7718	55.8159	1.14443	0.19463	0.513678	1
VC_0456	35.0215	34.8818	35.1612	1.00801	0.0115094	1	1
VC_0457	26.5227	26.2326	26.8128	1.02212	0.0315575	0.986641	1
VC_0458	52.6826	58.727	46.6383	0.794155	-0.332508	0.214523	1
VC_0459	51.8758	55.7109	48.0408	0.862324	-0.213699	0.428274	1
VC_0460	41.0233	41.6743	40.3723	0.96876	-0.0457895	0.880021	1
VC_0461	49.4876	49.6236	49.3516	0.994519	-0.00792847	1	1
VC_0462	88.0671	80.8253	95.309	1.1792	0.237805	0.255637	1
VC_0463	144.41	133.987	154.834	1.15559	0.208633	0.269769	1
VC_0464	24.4933	24.5638	24.4229	0.994263	-0.00830105	1	1
VC_0465	35.7346	31.3125	40.1568	1.28245	0.358906	0.251003	1
VC_0466	17.7951	16.1886	19.4016	1.19847	0.261196	0.570111	1
VC_0467	44.6728	42.4919	46.8538	1.10265	0.14098	0.632607	1
VC_0468	156.745	139.769	173.721	1.24292	0.313729	0.0885666	0.820142
VC_0469	19.7911	20.6033	18.9789	0.92116	-0.118476	0.80843	1
VC_0470	5.4466	4.71062	6.18258	1.31248	0.392292	0.702682	1
VC_0471	3.51467	3.09582	3.93351	1.27059	0.345496	0.827216	1
VC_0472	118.381	127.352	109.41	0.859114	-0.219078	0.320116	1
VC_0473	325.696	350.839	300.553	0.85667	-0.223188	0.28314	1
VC_0474	6.24351	6.27137	6.21565	0.991116	-0.0128742	1	1
VC_0475	6.97649	6.6336	7.31938	1.10338	0.141929	0.928418	1
VC_0476	151.072	147.565	154.579	1.04753	0.0669984	0.712695	1
VC_0477	461.853	504.774	418.932	0.829939	-0.268922	0.0967257	0.855037
VC_0478	811.813	804.094	819.532	1.0192	0.027437	0.901403	1
VC_0479	14.9544	17.2534	12.6555	0.73351	-0.44711	0.372961	1
VC_0480	205.34	239.079	171.601	0.717757	-0.478432	0.0287649	0.48031
VC_0481	30.657	33.2065	28.1075	0.846446	-0.240511	0.459773	1
VC_0482	7.94229	9.00496	6.87962	0.763981	-0.388391	0.61801	1
VC_0483	350.286	397.479	303.093	0.762539	-0.391116	0.205854	1
VC_0484	3.96233	4.2815	3.64315	0.850905	-0.23293	0.910504	1
VC_0485	311.511	375.985	247.036	0.657036	-0.605956	0.100744	0.876146
VC_0486	52.2692	62.8371	41.7013	0.663641	-0.591524	0.246071	1
VC_0487	287.209	333.021	241.397	0.724869	-0.464208	0.148028	1
VC_0488	11.7615	12.8509	10.6722	0.830459	-0.268019	0.639871	1
VC_0489	9.82576	9.42766	10.2239	1.08445	0.116969	0.899147	1
VC_0490	250.736	265.373	236.1	0.889692	-0.168623	0.356507	1
VC_0491	42.2441	46.388	38.1001	0.821335	-0.283958	0.545855	1
VC_0492	218.662	238.378	198.947	0.834587	-0.260866	0.171002	1
VC_0493	27.2691	29.8496	24.6887	0.827104	-0.273859	0.459854	1
VC_0494	4.5046	4.71062	4.29857	0.912528	-0.13206	1	1
VC_0495	3.00336	3.10224	2.90449	0.936255	-0.0950272	1	1
VC_0496	4.89685	4.27508	5.51861	1.29088	0.368354	0.752553	1
VC_0497	5.47208	5.46718	5.47699	1.00179	0.00258661	1	1
VC_0498	2.07964	2.35852	1.80076	0.763515	-0.389272	0.933042	1
VC_0502	52.3617	56.0346	48.6888	0.868906	-0.202728	0.438036	1
VC_0503	72.3265	70.1227	74.5302	1.06286	0.0879452	0.687834	1
VC_0504	22.9362	23.0764	22.796	0.987852	-0.0176331	0.995903	1
VC_0505	33.0735	33.0193	33.1278	1.00329	0.00473283	0.995974	1
VC_0506	79.3288	76.1206	82.537	1.08429	0.116753	0.582835	1
VC_0507	1.91112	1.6148	2.20744	1.36701	0.451023	0.869579	1
VC_0508	5.12353	5.0188	5.22825	1.04173	0.0589854	1	1
VC_0509	2.062	1.91656	2.20744	1.15177	0.203857	1	1
VC_0510	0	0	0	NA	NA	NA	NA
VC_0511	0	0	0	NA	NA	NA	NA
VC_0512	0	0	0	NA	NA	NA	NA
VC_0513	0	0	0	NA	NA	NA	NA
VC_0514	0	0	0	NA	NA	NA	NA
VC_0515	0	0	0	NA	NA	NA	NA
VC_0516	35.4225	31.1439	39.7012	1.27476	0.350231	0.240788	1
VC_0517	893.155	850.419	935.89	1.1005	0.138166	0.341329	1
VC_0519	950.04	992.24	907.84	0.91494	-0.128251	0.400235	1
VC_0520	610.618	596.171	625.065	1.04847	0.0682792	0.667343	1
VC_0522	45.8638	43.5459	48.1818	1.10646	0.145951	0.639873	1
VC_0523	64.5588	65.3098	63.8078	0.977002	-0.0335665	0.905038	1
VC_0524	37.4177	43.0761	31.7593	0.737284	-0.439708	0.153715	1
VC_0525	24.4603	28.871	20.0496	0.694455	-0.526047	0.166226	1
VC_0526	20.4927	23.6579	17.3276	0.732422	-0.449253	0.254814	1
VC_0527	27.7231	26.6746	28.7716	1.07861	0.109179	0.770947	1
VC_0528	25.4258	26.3124	24.5392	0.93261	-0.100654	0.83277	1
VC_0529	21.2795	22.8415	19.7176	0.863237	-0.212171	0.654765	1
VC_0530	61.3638	63.4253	59.3022	0.934993	-0.0969726	0.720316	1
VC_0531	45.4336	44.3699	46.4973	1.04795	0.0675655	0.830699	1
VC_0532	56.2731	57.0208	55.5255	0.973778	-0.0383356	0.910301	1
VC_0533	1110.21	748.589	1471.82	1.96613	0.97536	7.98e-13	1.58e-10
VC_0534	725.198	452.957	997.438	2.20206	1.13885	2.39e-15	8.15e-13
VC_0535	43.6397	45.9686	41.3108	0.898674	-0.15413	0.638224	1
VC_0536	1.14149	1.17926	1.10372	0.935945	-0.0955042	1	1
VC_0537	45.5182	49.4513	41.5851	0.84093	-0.249943	0.392864	1
VC_0538	245.2	244.147	246.252	1.00862	0.012385	0.942713	1
VC_0539	71.4978	69.9904	73.0051	1.04307	0.0608397	0.84012	1
VC_0540	59.4633	60.6938	58.2328	0.959452	-0.0597179	0.832904	1
VC_0541	218	222.255	213.746	0.961716	-0.0563175	0.869427	1
VC_0542	38.1744	39.5191	36.8296	0.931945	-0.101683	0.781487	1
VC_0543	678.466	680.453	676.48	0.994162	-0.0084478	0.964571	1
VC_0544	6.2137	7.39016	5.03723	0.681614	-0.552974	0.512515	1
VC_0545	573.81	604.077	543.543	0.899791	-0.152338	0.286324	1
VC_0546	8.84337	8.93165	8.75508	0.980231	-0.0288061	1	1
VC_0547	290.901	298.844	282.958	0.946842	-0.0788042	0.613372	1
VC_0548	1256.71	1391.02	1122.39	0.806882	-0.30957	0.0205431	0.401982
VC_0549	163.439	192.382	134.495	0.699106	-0.516418	0.00379442	0.114152
VC_0550	806.051	964.709	647.392	0.671075	-0.575454	0.000111519	0.00644581
VC_0551	374.08	414.681	333.48	0.804184	-0.314402	0.0495327	0.634808
VC_0552	235.707	266.114	205.3	0.771476	-0.374307	0.0259667	0.453626
VC_0553	34.3328	38.3591	30.3065	0.790074	-0.33994	0.308125	1
VC_0554	227.377	254.458	200.296	0.787147	-0.345295	0.0410824	0.563365
VC_0555	4.56849	5.46076	3.67623	0.673208	-0.570876	0.560814	1
VC_0556	131.003	142.282	119.723	0.841448	-0.249053	0.196667	1
VC_0557	307.625	326.954	288.296	0.881763	-0.181538	0.257577	1
VC_0558	145.354	160.368	130.339	0.812748	-0.29912	0.168987	1
VC_0559	75.9446	75.068	76.8212	1.02335	0.0333056	0.897553	1
VC_0560	471.321	497.78	444.862	0.893692	-0.162151	0.498699	1
VC_0561	882.845	822.25	943.441	1.14739	0.198354	0.15112	1
VC_0562	2131.96	1963.94	2299.97	1.1711	0.227866	0.0781602	0.778907
VC_0563	1994.8	1907.71	2081.89	1.0913	0.126047	0.336002	1
VC_0564	947.681	981.505	913.856	0.931076	-0.10303	0.433587	1
VC_0565	330.7	359.463	301.938	0.83997	-0.25159	0.0917218	0.832387
VC_0566	153.851	162.784	144.919	0.89025	-0.167717	0.351091	1
VC_0567	296.125	327.728	264.522	0.807139	-0.309111	0.0711816	0.748366
VC_0568	64.4856	69.5024	59.4687	0.855635	-0.224933	0.363614	1
VC_0569	48.2961	47.9291	48.6631	1.01532	0.0219284	0.987711	1
VC_0570	2185.27	2120.42	2250.13	1.06117	0.0856563	0.515151	1
VC_0571	2082.49	2189.66	1975.32	0.902111	-0.148623	0.242953	1
VC_0572	52.8058	58.8987	46.713	0.793108	-0.334412	0.24478	1
VC_0573	557.231	562.713	551.75	0.980517	-0.0283861	0.85151	1
VC_0574	1601.63	1512.13	1691.12	1.11837	0.1614	0.231326	1
VC_0575	1206.16	1168.05	1244.27	1.06526	0.0912002	0.495701	1
VC_0576	483.53	433.268	533.792	1.23201	0.301019	0.0345428	0.522782
VC_0577	377.271	363.643	390.899	1.07495	0.104274	0.49053	1
VC_0578	61.7167	57.5922	65.8413	1.14323	0.19312	0.429607	1
VC_0579	33.8202	33.5083	34.1322	1.01862	0.0266137	1	1
VC_0580	37.6206	41.7888	33.4523	0.80051	-0.321009	0.31086	1
VC_0581	151.712	156.306	147.119	0.94122	-0.087396	0.600369	1
VC_0582	85.2304	78.4951	91.9656	1.17161	0.228491	0.292342	1
VC_0584	13.336	12.8381	13.8339	1.07757	0.107782	0.895146	1
VC_0585	126.266	123.943	128.588	1.03748	0.0530832	0.839875	1
VC_0586	30.4391	32.6211	28.2571	0.866223	-0.207189	0.540846	1
VC_0587	40.4105	43.4854	37.3355	0.858576	-0.219982	0.461962	1
VC_0588	0.187535	0.37507	0	0	#NAME?	0.973672	1
VC_0589	10.8001	9.50097	12.0993	1.27348	0.34878	0.550225	1
VC_0590	15.2973	15.1426	15.4521	1.02044	0.029196	1	1
VC_0591	95.0657	100.904	89.2278	0.884288	-0.177412	0.420951	1
VC_0592	41.0637	42.593	39.5344	0.928192	-0.107505	0.739237	1
VC_0593	16.0354	16.7766	15.2942	0.911637	-0.133469	0.820565	1
VC_0594	103.109	113.589	92.6296	0.815479	-0.29428	0.211721	1
VC_0595	21.1248	23.3369	18.9128	0.810424	-0.30325	0.473548	1
VC_0596	382.849	367.961	397.738	1.08093	0.112269	0.515348	1
VC_0597	31.3586	29.9705	32.7466	1.09263	0.127803	0.76907	1
VC_0598	0	0	0	NA	NA	NA	NA
VC_0599	0	0	0	NA	NA	NA	NA
VC_0600	5.45371	4.65015	6.25728	1.34561	0.428257	0.674684	1
VC_0601	80.5188	87.3796	73.6581	0.842966	-0.246453	0.280344	1
VC_0602	118.947	122.684	115.21	0.939081	-0.0906781	0.655914	1
VC_0603	158.703	161.748	155.658	0.962351	-0.055365	0.78664	1
VC_0604	3228.05	3186.31	3269.79	1.0262	0.0373081	0.776858	1
VC_0605	48.5621	46.004	51.1203	1.11122	0.152138	0.602846	1
VC_0606	1.33082	1.92298	0.738664	0.384124	-1.38035	0.496451	1
VC_0608	199.891	151.138	248.645	1.64515	0.718222	0.0354293	0.527
VC_0609	25.6279	24.7162	26.5395	1.07377	0.102682	0.886526	1
VC_0610	44.4855	43.1623	45.8088	1.06132	0.0858541	0.790414	1
VC_0611	27.4619	25.8704	29.0533	1.12303	0.167399	0.674532	1
VC_0612	28.7588	25.8832	31.6343	1.22219	0.289473	0.430065	1
VC_0613	15.4757	14.1383	16.8131	1.18919	0.249981	0.622259	1
VC_0614	5.28314	5.45434	5.11193	0.937223	-0.0935363	1	1
VC_0615	139.377	152.773	125.98	0.824626	-0.278189	0.140642	1
VC_0616	4.90116	4.72346	5.07886	1.07524	0.10466	0.986112	1
VC_0617	4.87286	4.71704	5.02869	1.06607	0.0923003	0.986738	1
VC_0618	2.26676	1.55433	2.97918	1.9167	0.938625	0.564987	1
VC_0619	3.16615	3.09582	3.23647	1.04543	0.0640991	1	1
VC_0620	44.3473	44.2811	44.4136	1.00299	0.00431193	1	1
VC_0621	2.6491	2.3521	2.94611	1.25254	0.324861	0.914078	1
VC_0622	207.252	209.128	205.376	0.982057	-0.0261218	0.863384	1
VC_0623	23.5451	24.7831	22.3071	0.900092	-0.151856	0.650376	1
VC_0624	33.4895	35.7844	31.1946	0.871738	-0.198034	0.540307	1
VC_0625	6.04908	6.57955	5.51861	0.838752	-0.253684	0.789109	1
VC_0626	112.354	120.651	104.057	0.862468	-0.213457	0.259013	1
VC_0627	196.477	192.883	200.072	1.03727	0.0527953	0.750672	1
VC_0628	82.3417	81.3394	83.344	1.02465	0.035125	0.923607	1
VC_0629	197.481	200.501	194.462	0.969876	-0.0441275	0.819813	1
VC_0630	36.3845	39.732	33.037	0.831495	-0.26622	0.396567	1
VC_0631	135.116	129.284	140.947	1.09021	0.124605	0.559778	1
VC_0632	39.7489	42.5603	36.9374	0.867884	-0.204425	0.488453	1
VC_0633	50055.2	46402.3	53708.1	1.15745	0.210944	0.539506	1
VC_0634	147.546	164.38	130.713	0.795187	-0.330635	0.0845143	0.796312
VC_0635	299.115	284.908	313.323	1.09973	0.137155	0.379181	1
VC_0636	153.257	158.35	148.164	0.935675	-0.095921	0.583277	1
VC_0637	1160.57	1249.9	1071.24	0.857059	-0.222534	0.0945783	0.844981
VC_0638	27.4278	29.7356	25.1199	0.844775	-0.243362	0.518147	1
VC_0639	205.177	211.411	198.944	0.94103	-0.0876871	0.610327	1
VC_0640	530.567	563.256	497.878	0.883929	-0.177998	0.190401	1
VC_0641	192.058	181.47	202.647	1.11669	0.159234	0.371802	1
VC_0642	416.798	413.469	420.126	1.0161	0.0230415	0.944807	1
VC_0643	1547.33	1570.33	1524.32	0.970704	-0.0428962	0.721847	1
VC_0644	69.6643	70.8316	68.4971	0.967041	-0.0483509	0.884408	1
VC_0645	91.9292	91.4606	92.3978	1.01025	0.0147083	0.983598	1
VC_0646	1775.3	1856.89	1693.71	0.912124	-0.132699	0.305436	1
VC_0647	2207.52	2121.01	2294.03	1.08157	0.113133	0.38364	1
VC_0648	160.046	162.235	157.857	0.973018	-0.0394614	0.844229	1
VC_0649	56.5552	55.0025	58.1078	1.05646	0.0792349	0.759378	1
VC_0650	241.314	227.445	255.184	1.12196	0.166024	0.335202	1
VC_0651	74.3554	80.6375	68.0734	0.844191	-0.244359	0.328952	1
VC_0652	11.7137	12.7969	10.6305	0.830714	-0.267576	0.638633	1
VC_0653	123.101	130.012	116.189	0.893679	-0.162172	0.428795	1
VC_0654	41.9983	37.0338	46.9628	1.26811	0.342676	0.22715	1
VC_0655	63.9348	59.1567	68.7128	1.16154	0.216039	0.363231	1
VC_0656	29.2856	27.4183	31.153	1.13621	0.184229	0.632319	1
VC_0657	37.8544	36.1499	39.559	1.0943	0.130014	0.69409	1
VC_0658	111.365	102.607	120.122	1.1707	0.227371	0.287946	1
VC_0659	78.1162	83.4271	72.8054	0.872683	-0.19647	0.376226	1
VC_0660	79.0575	83.2688	74.8463	0.898851	-0.153846	0.494438	1
VC_0661	10.9442	10.9344	10.954	1.00179	0.00258661	1	1
VC_0662	28.6955	27.9394	29.4515	1.05412	0.0760414	0.871736	1
VC_0664	286.44	299.114	273.767	0.915257	-0.127751	0.425698	1
VC_0665	184.775	201.894	167.656	0.830418	-0.26809	0.135599	1
VC_0666	66.3746	73.8952	58.8539	0.796451	-0.328342	0.164887	1
VC_0667	81.7311	84.2169	79.2454	0.940968	-0.0877826	0.787334	1
VC_0668	8.51317	8.63631	8.39002	0.971483	-0.0417398	1	1
VC_0669	0	0	0	NA	NA	NA	NA
VC_0670	0	0	0	NA	NA	NA	NA
VC_0671	238.084	238.653	237.515	0.995231	-0.00689677	0.973306	1
VC_0672	311.67	320.224	303.116	0.946577	-0.0792078	0.637079	1
VC_0673	54.489	54.522	54.4559	0.998787	-0.0017515	0.980997	1
VC_0674	61.2073	62.0331	60.3814	0.973374	-0.0389344	0.917172	1
VC_0675	119.191	114.915	123.468	1.07443	0.103572	0.585044	1
VC_0676	12.6808	12.9719	12.3897	0.95512	-0.0662455	0.982065	1
VC_0677	15.6215	14.4053	16.8377	1.16886	0.225096	0.685122	1
VC_0678	37.1608	39.7326	34.589	0.870545	-0.20001	0.527202	1
VC_0679	2058.63	2249.72	1867.54	0.830119	-0.26861	0.033827	0.521053
VC_0680	56.3288	56.2352	56.4223	1.00333	0.00479015	1	1
VC_0681	206.07	218.358	193.783	0.887456	-0.172252	0.315478	1
VC_0682	929.115	952.175	906.056	0.951565	-0.0716256	0.59165	1
VC_0683	219.634	228.283	210.984	0.924221	-0.113691	0.500489	1
VC_0684	23.0577	22.0244	24.0909	1.09382	0.129381	0.756925	1
VC_0685	73.4659	75.3222	71.6097	0.950712	-0.07292	0.721622	1
VC_0686	1.32903	1.55433	1.10372	0.710095	-0.493915	0.953348	1
VC_0687	12.8553	12.1008	13.6097	1.1247	0.169538	0.968258	1
VC_0688	15.371	16.02	14.722	0.918973	-0.121905	0.821762	1
VC_0689	85.4511	87.7002	83.202	0.948709	-0.0759623	0.745034	1
VC_0690	68.1309	75.9391	60.3227	0.794356	-0.332142	0.174892	1
VC_0691	60.8583	65.1193	56.5973	0.869133	-0.202351	0.409077	1
VC_0692	34.6524	33.1808	36.1241	1.0887	0.122609	0.737318	1
VC_0693	33.1321	33.1525	33.1118	0.998773	-0.00177117	1	1
VC_0694	66.1688	64.9186	67.4191	1.03852	0.0545256	0.862942	1
VC_0695	52.9238	53.5499	52.2977	0.976618	-0.0341343	0.957639	1
VC_0696	189.873	188.348	191.398	1.0162	0.0231779	0.853673	1
VC_0697	478.871	444.819	512.923	1.1531	0.205523	0.145972	1
VC_0698	308.594	316.684	300.504	0.948908	-0.0756603	0.5911	1
VC_0699	0	0	0	NA	NA	NA	NA
VC_0700	42.8685	49.2394	36.4977	0.741229	-0.432009	0.124444	0.975081
VC_0701	36.4489	38.915	33.9828	0.873256	-0.195523	0.525689	1
VC_0702	17.076	18.8077	15.3443	0.815855	-0.293616	0.534263	1
VC_0703	53.0265	62.2776	43.7754	0.702908	-0.508592	0.0546653	0.660686
VC_0704	20.0171	23.9597	16.0745	0.670896	-0.575839	0.154368	1
VC_0705	35.3185	34.8277	35.8093	1.02818	0.0400969	0.897276	1
VC_0706	1061.02	1259.23	862.815	0.685192	-0.545421	0.210856	1
VC_0707	2.42127	3.04177	1.80076	0.592012	-0.756302	0.642557	1
VC_0708	67.0852	71.8802	62.2902	0.866583	-0.20659	0.43935	1
VC_0709	340.727	345.159	336.294	0.974316	-0.0375379	0.815071	1
VC_0710	157.226	157.39	157.061	0.997906	-0.00302475	1	1
VC_0711	117.941	126.207	109.674	0.869	-0.202572	0.286861	1
VC_0712	7.94619	8.93807	6.95432	0.778056	-0.362054	0.626727	1
VC_0713	3.21792	3.53136	2.90449	0.822484	-0.281941	0.898221	1
VC_0714	23.1743	22.6472	23.7014	1.04655	0.0656383	0.862642	1
VC_0715	46.1089	44.6497	47.5681	1.06536	0.0913424	0.747305	1
VC_0716	26.8484	28.0539	25.6429	0.914057	-0.129644	0.739699	1
VC_0717	101.165	97.0866	105.243	1.08402	0.116386	0.590216	1
VC_0718	47.4587	49.8301	45.0872	0.90482	-0.144298	0.574037	1
VC_0719	40.3205	38.7754	41.8656	1.0797	0.110626	0.74645	1
VC_0720	47.7441	49.3154	46.1728	0.936275	-0.0949965	0.753548	1
VC_0721	43.0314	41.9311	44.1318	1.05248	0.0737985	0.883165	1
VC_0722	139.42	128.261	150.578	1.17399	0.231426	0.239639	1
VC_0723	67.1034	56.8714	77.3354	1.35983	0.443424	0.0649308	0.71329
VC_0724	98.4045	96.3713	100.438	1.0422	0.0596264	0.803335	1
VC_0725	60.2293	60.3771	60.0814	0.995102	-0.00708371	1	1
VC_0726	47.4958	46.843	48.1487	1.02787	0.0396642	0.880919	1
VC_0727	63.418	62.3226	64.5134	1.03515	0.049842	0.838528	1
VC_0728	189.523	187.053	191.994	1.02642	0.0376176	0.917696	1
VC_0729	1.69335	1.17926	2.20744	1.87189	0.904496	0.675888	1
VC_0730	22.6095	21.5349	23.6842	1.09981	0.137251	0.750899	1
VC_0731	2506.01	2312.71	2699.31	1.16716	0.223006	0.281608	1
VC_0732	33.5366	32.0273	35.046	1.09425	0.129948	0.717959	1
VC_0733	0	0	0	NA	NA	NA	NA
VC_0734	854.27	865.276	843.265	0.974562	-0.0371745	0.984868	1
VC_0735	57.9012	60.4666	55.3358	0.915147	-0.127925	0.703674	1
VC_0736	1038.34	1040.33	1036.35	0.996176	-0.00552755	0.929111	1
VC_0737	770.521	768.258	772.785	1.00589	0.00847591	0.957157	1
VC_0738	0	0	0	NA	NA	NA	NA
VC_0739	65.4458	66.1615	64.7302	0.978366	-0.0315531	0.872762	1
VC_0740	29.6955	31.6901	27.701	0.87412	-0.194098	0.587281	1
VC_0741	120.389	111.933	128.845	1.15109	0.203002	0.333504	1
VC_0742	146.923	151.681	142.165	0.937264	-0.0934721	0.627099	1
VC_0743	255.778	259.873	251.683	0.968484	-0.0461992	0.748886	1
VC_0744	170.56	168.6	172.52	1.02325	0.0331582	0.860997	1
VC_0745	237.459	248.355	226.564	0.91226	-0.132483	0.42322	1
VC_0746	76.8194	76.5362	77.1026	1.0074	0.0106377	1	1
VC_0747	387.942	400.74	375.144	0.936127	-0.0952232	0.527824	1
VC_0748	886.746	856.504	916.988	1.07062	0.0984433	0.44824	1
VC_0749	499.76	466.499	533.02	1.1426	0.192315	0.166745	1
VC_0750	481.67	463.209	500.132	1.07971	0.110644	0.40762	1
VC_0751	101.284	101.663	100.904	0.992532	-0.0108144	0.958408	1
VC_0752	408.2	388.857	427.543	1.09949	0.136829	0.347614	1
VC_0753	192.956	186.26	199.652	1.0719	0.100173	0.560647	1
VC_0754	147.266	141.256	153.276	1.0851	0.117823	0.502336	1
VC_0755	517.375	578.034	456.716	0.79012	-0.339856	0.0843133	0.796312
VC_0756	188.63	194.215	183.044	0.942481	-0.0854644	0.616331	1
VC_0757	57.8769	55.2561	60.4977	1.09486	0.130748	0.65971	1
VC_0758	85.1417	96.3422	73.9412	0.767485	-0.381789	0.20169	1
VC_0759	120.165	127.817	112.514	0.880273	-0.183978	0.338306	1
VC_0760	219.557	228.702	210.413	0.920032	-0.120244	0.449878	1
VC_0761	266.718	252.32	281.115	1.11412	0.155907	0.328447	1
VC_0762	270.764	272.412	269.115	0.987898	-0.0175658	0.906883	1
VC_0763	339.965	361.136	318.793	0.882749	-0.179924	0.240741	1
VC_0764	43.7218	41.9665	45.4771	1.08365	0.115903	0.658468	1
VC_0765	49.6798	43.4603	55.8993	1.28621	0.36313	0.183046	1
VC_0766	92.1855	96.04	88.331	0.919731	-0.120715	0.554711	1
VC_0767	277.759	285.469	270.049	0.945986	-0.0801095	0.629692	1
VC_0768	343.643	343.164	344.121	1.00279	0.0040166	0.906424	1
VC_0769	21.2469	14.8344	27.6593	1.86454	0.898823	0.00755108	0.192989
VC_0770	6.80907	6.33184	7.2863	1.15074	0.202562	0.815104	1
VC_0771	4.55885	4.77751	4.34019	0.908464	-0.138499	1	1
VC_0772	9.68522	9.73584	9.63459	0.989601	-0.0150818	1	1
VC_0773	1.32582	1.54791	1.10372	0.71304	-0.487945	0.941967	1
VC_0774	3.40293	3.16271	3.64315	1.15191	0.204026	0.944333	1
VC_0775	11.3717	12.4694	10.274	0.823938	-0.279393	0.626853	1
VC_0776	11.203	11.1029	11.3031	1.01802	0.025773	0.999256	1
VC_0777	12.9654	13.7568	12.174	0.884946	-0.176338	0.765561	1
VC_0778	11.1465	9.48813	12.8049	1.34957	0.432502	0.447409	1
VC_0779	28.6005	30.5462	26.6548	0.872606	-0.196597	0.610665	1
VC_0780	6.77494	7.00225	6.54764	0.935076	-0.0968444	0.978496	1
VC_0781	39.4078	42.6085	36.2072	0.849764	-0.234866	0.420828	1
VC_0782	0.570195	0.368651	0.771739	2.09342	1.06586	1	1
VC_0783	7.05482	7.81928	6.29035	0.804467	-0.313895	0.692445	1
VC_0784	431.238	387.588	474.889	1.22524	0.293068	0.0606827	0.699059
VC_0785	1.89211	1.98345	1.80076	0.907895	-0.139402	1	1
VC_0786	34.5198	33.1396	35.9	1.08329	0.115425	0.73787	1
VC_0787	10.6737	11.0489	10.2986	0.932091	-0.101457	0.930323	1
VC_0788	6.01863	5.8963	6.14096	1.04149	0.0586538	1	1
VC_0789	28.4702	29.786	27.1545	0.911656	-0.133439	0.782145	1
VC_0790	17.2106	17.7906	16.6307	0.934801	-0.0972685	0.937246	1
VC_0791	8.46392	8.94449	7.98334	0.892543	-0.164006	0.867595	1
VC_0792	11.3993	12.5492	10.2495	0.816748	-0.292036	0.652515	1
VC_0794	9.01398	13.7123	4.31566	0.314729	-1.66782	0.23808	1
VC_0795	76.6952	98.1324	55.2581	0.563097	-0.828545	0.245942	1
VC_0796	17.9927	17.7429	18.2425	1.02816	0.0400583	0.967965	1
VC_0797	19.5774	24.1989	14.9559	0.61804	-0.694228	0.304744	1
VC_0798	30.6018	34.1386	27.0649	0.792792	-0.334985	0.583179	1
VC_0799	43.9398	54.8725	33.0072	0.601527	-0.7333	0.123328	0.975081
VC_0800	35.7808	42.3639	29.1976	0.689209	-0.536987	0.252925	1
VC_0801	25.167	30.8801	19.454	0.629985	-0.66661	0.15218	1
VC_0802	16.8385	17.943	15.7339	0.876883	-0.189545	0.704536	1
VC_0803	10.3991	11.6781	9.12014	0.780962	-0.356675	0.56583	1
VC_0804	1.86899	1.86251	1.87546	1.00695	0.00999632	1	1
VC_0805	0	0	0	NA	NA	NA	NA
VC_0806	31.3866	33.1968	29.5764	0.890941	-0.166598	0.61433	1
VC_0807	49.2514	44.8268	53.676	1.19741	0.259914	0.345842	1
VC_0808	1.67434	1.54791	1.80076	1.16335	0.218287	1	1
VC_0809	33.7527	32.9994	34.5059	1.04565	0.0644008	0.882258	1
VC_0810	4.96485	5.51481	4.41489	0.800552	-0.320934	0.775821	1
VC_0811	38.849	46.9761	30.7218	0.653986	-0.612668	0.0291302	0.484258
VC_0812	96.2286	106.358	86.0991	0.809522	-0.304858	0.138727	1
VC_0813	18.1533	20.1073	16.1993	0.805644	-0.311786	0.410852	1
VC_0814	10.4176	11.0425	9.79265	0.886818	-0.173289	0.854042	1
VC_0815	22.3811	23.0699	21.6923	0.940284	-0.0888309	0.845358	1
VC_0816	0.584624	0.80419	0.365059	0.453946	-1.13941	0.959232	1
VC_0817	20.5928	21.9163	19.2693	0.879221	-0.185703	0.706371	1
VC_0819	2.4357	3.47731	1.39408	0.400909	-1.31865	0.346539	1
VC_0820	10.0773	11.0676	9.08707	0.821055	-0.28445	0.61766	1
VC_0821	4.91333	6.15043	3.67623	0.597718	-0.742462	0.38967	1
VC_0822	26.3842	30.2284	22.54	0.745656	-0.423417	0.231601	1
VC_0823	32.0768	38.7849	25.3686	0.654085	-0.61245	0.0646377	0.712152
VC_0824	49.5089	54.2293	44.7885	0.82591	-0.275944	0.30877	1
VC_0825	15.8461	16.6969	14.9953	0.898088	-0.155072	0.764151	1
VC_0826	30.2828	27.0973	33.4683	1.23512	0.304646	0.349757	1
VC_0827	15.5562	14.44	16.6723	1.15459	0.207376	0.680978	1
VC_0828	10.3908	10.1842	10.5975	1.04058	0.0573844	0.989381	1
VC_0829	2.40541	2.30447	2.50635	1.08761	0.121155	1	1
VC_0830	0.771427	0.80419	0.738664	0.918519	-0.122618	1	1
VC_0831	5.09122	5.84225	4.34019	0.742898	-0.428765	0.676294	1
VC_0832	0.57841	0.75014	0.406681	0.54214	-0.883264	0.960728	1
VC_0833	2.0631	2.35852	1.76769	0.749491	-0.416017	0.929292	1
VC_0834	2.79749	2.35852	3.23647	1.37225	0.45654	0.763669	1
VC_0835	5.01289	4.65657	5.36922	1.15304	0.205444	0.87761	1
VC_0836	3.93209	4.22103	3.64315	0.863095	-0.212409	0.90413	1
VC_0837	32.1216	36.6169	27.6263	0.754467	-0.406471	0.211762	1
VC_0838	2.03287	2.29805	1.76769	0.769213	-0.378546	0.927117	1
VC_0839	1.08971	0.743721	1.43571	1.93044	0.948927	0.802696	1
VC_0840	12.019	14.6851	9.3529	0.636899	-0.650864	0.222298	1
VC_0841	20.3643	19.9072	20.8213	1.04592	0.0647705	0.926456	1
VC_0842	1.12569	1.55433	0.697042	0.448452	-1.15698	0.723146	1
VC_0843	2.57604	2.61265	2.53943	0.971974	-0.041011	1	1
VC_0844	6.43537	7.75881	5.11193	0.658855	-0.601967	0.436742	1
VC_0845	56.2273	64.115	48.3397	0.753953	-0.407453	0.107272	0.903634
VC_0847	8.45638	7.8257	9.08707	1.16118	0.215595	0.790678	1
VC_0848	115.488	130.719	100.256	0.766955	-0.382785	0.0410055	0.563365
VC_0849	16.0964	17.1388	15.054	0.878355	-0.187124	0.693817	1
VC_0850	15.8011	16.3411	15.2611	0.933911	-0.0986436	0.884155	1
VC_0851	79.2029	78.4817	79.924	1.01838	0.026272	0.930209	1
VC_0852	35.3628	38.3109	32.4148	0.846098	-0.241104	0.443822	1
VC_0853	68.4703	71.854	65.0866	0.905817	-0.142708	0.528184	1
VC_0854	65.3071	65.1284	65.4859	1.00549	0.00789844	1	1
VC_0855	321.607	307.439	335.776	1.09217	0.127199	0.427639	1
VC_0856	32.4223	31.9411	32.9034	1.03013	0.042824	0.989235	1
VC_0857	18.495	4.65015	32.3399	6.9546	2.79797	2.35e-11	3.83e-09
VC_0858	2.41121	1.17926	3.64315	3.08935	1.62731	0.128205	0.98772
VC_0859	0.886373	0.743721	1.02903	1.38362	0.468446	1	1
VC_0860	0.902178	0.368651	1.43571	3.89449	1.96143	0.425549	1
VC_0861	1.52916	1.54791	1.5104	0.975769	-0.0353886	1	1
VC_0862	3.76219	4.28792	3.23647	0.754788	-0.405857	0.770737	1
VC_0863	140.555	168.531	112.579	0.667998	-0.582085	0.265962	1
VC_0864	20.2516	19.4909	21.0123	1.07806	0.108434	0.866535	1
VC_0865	110.542	124.572	96.5118	0.774748	-0.368201	0.0839961	0.796312
VC_0866	39.9048	35.7523	44.0572	1.23229	0.301343	0.317497	1
VC_0867	0	0	0	NA	NA	NA	NA
VC_0868	1.1447	1.18568	1.10372	0.930878	-0.103336	1	1
VC_0869	504.465	462.069	546.861	1.1835	0.243066	0.0984775	0.860418
VC_0870	13.3448	14.9553	11.7343	0.784622	-0.34993	0.514709	1
VC_0871	8.72736	8.99854	8.45617	0.939727	-0.0896858	0.950445	1
VC_0872	10.5842	9.43408	11.7343	1.24382	0.314774	0.604568	1
VC_0873	35.2184	32.6442	37.7925	1.15771	0.211274	0.491365	1
VC_0874	1.51014	1.91656	1.10372	0.575887	-0.796143	0.758856	1
VC_0875	188.619	183.471	193.768	1.05613	0.0787808	0.675605	1
VC_0876	9.42173	8.56942	10.274	1.19892	0.261733	0.734581	1
VC_0877	0	0	0	NA	NA	NA	NA
VC_0878	52.477	45.883	59.0711	1.28743	0.364491	0.236011	1
VC_0879	18.0377	16.3823	19.6932	1.2021	0.265561	0.552718	1
VC_0880	28.8288	26.131	31.5266	1.20648	0.270808	0.484056	1
VC_0881	12.4996	12.1612	12.838	1.05565	0.0781278	0.94535	1
VC_0882	2.95659	3.04177	2.87141	0.943993	-0.0831515	1	1
VC_0883	101.311	119.835	82.7869	0.690841	-0.533575	0.0140826	0.316605
VC_0884	32.3772	35.908	28.8464	0.803342	-0.315914	0.385407	1
VC_0885	7.98906	9.06543	6.9127	0.762534	-0.391127	0.618167	1
VC_0886	10.7589	12.1072	9.4105	0.777265	-0.363522	0.567066	1
VC_0887	7.90564	8.93165	6.87962	0.770252	-0.376598	0.612572	1
VC_0888	17.0834	16.8307	17.3361	1.03003	0.0426897	1	1
VC_0889	183.257	187.876	178.637	0.950822	-0.0727523	0.703353	1
VC_0890	48.0444	46.7947	49.294	1.05341	0.0750664	0.823831	1
VC_0891	23.2515	23.8393	22.6637	0.950686	-0.072959	0.887816	1
VC_0892	230.181	219.349	241.013	1.09877	0.135883	0.444206	1
VC_0893	312.216	297.946	326.487	1.09579	0.131978	0.42854	1
VC_0894	69.0489	64.5634	73.5344	1.13895	0.187704	0.431632	1
VC_0895	2213.92	2755.2	1672.65	0.607088	-0.720023	0.00100972	0.0421502
VC_0896	26.3668	25.5558	27.1778	1.06347	0.0887793	0.839289	1
VC_0897	11.916	10.4796	13.3524	1.27414	0.349525	0.573177	1
VC_0898	26.176	28.925	23.4269	0.809919	-0.304151	0.417112	1
VC_0899	101.693	115.054	88.3311	0.767736	-0.381318	0.220942	1
VC_0900	83.1896	85.9162	80.463	0.936528	-0.0946057	0.659223	1
VC_0901	28.1019	29.9962	26.2076	0.873699	-0.194791	0.582688	1
VC_0902	13.463	13.8552	13.0707	0.943383	-0.0840851	0.894827	1
VC_0903	11.4996	11.6717	11.3276	0.970521	-0.0431694	0.994964	1
VC_0904	11.7242	12.8509	10.5975	0.824647	-0.278152	0.64132	1
VC_0905	36.7904	35.5715	38.0093	1.06853	0.0956321	0.758137	1
VC_0906	34.4739	35.5458	33.402	0.939691	-0.0897423	0.792868	1
VC_0907	17.5617	17.9366	17.1867	0.958193	-0.0616123	0.935405	1
VC_0908	39.1825	37.3863	40.9787	1.09609	0.132363	0.70644	1
VC_0909	23.4282	23.6451	23.2112	0.981652	-0.0267162	0.939096	1
VC_0910	54.9652	55.3004	54.63	0.987878	-0.0175956	0.914006	1
VC_0911	44.5907	45.8959	43.2855	0.943124	-0.084481	0.828125	1
VC_0912	3.7661	4.22103	3.31117	0.784445	-0.350256	0.786707	1
VC_0913	21.0182	24.2272	17.8091	0.735085	-0.444017	0.280187	1
VC_0914	73.9269	78.9499	68.9039	0.872754	-0.196353	0.437121	1
VC_0915	0	0	0	NA	NA	NA	NA
VC_0916	0.919817	0.810609	1.02903	1.26945	0.3442	1	1
VC_0917	3.2067	3.10224	3.31117	1.06735	0.0940294	1	1
VC_0918	22.6667	19.6659	25.6674	1.30517	0.384241	0.336612	1
VC_0919	7.81644	7.83212	7.80075	0.995995	-0.00578892	1	1
VC_0920	6.86838	7.88617	5.8506	0.741881	-0.430741	0.594644	1
VC_0921	6.93082	7.01509	6.84655	0.975974	-0.0350853	1	1
VC_0922	14.1807	16.3282	12.0332	0.736955	-0.440351	0.375919	1
VC_0923	7.53308	8.26124	6.80492	0.823717	-0.279779	0.780539	1
VC_0924	22.338	21.6558	23.0202	1.06301	0.088149	0.84177	1
VC_0925	15.0498	14.3988	15.7009	1.09043	0.124891	0.851001	1
VC_0926	20.4379	19.4653	21.4105	1.09993	0.137415	0.815167	1
VC_0927	3.43406	3.10866	3.75947	1.20935	0.274237	0.941314	1
VC_0928	17.7244	15.9467	19.5021	1.22295	0.290365	0.49284	1
VC_0929	11.6511	12.6631	10.6391	0.840165	-0.251255	0.632691	1
VC_0930	54.3871	49.63	59.1443	1.1917	0.253026	0.339475	1
VC_0931	8.7183	9.00496	8.43165	0.936334	-0.0949054	0.952515	1
VC_0932	2.87219	2.35852	3.38586	1.43559	0.521643	0.778258	1
VC_0933	1.32582	1.54791	1.10372	0.71304	-0.487945	0.944223	1
VC_0934	1.30748	1.17926	1.43571	1.21746	0.283879	1	1
VC_0935	8.54537	7.70476	9.38597	1.2182	0.284756	0.70977	1
VC_0936	33.6078	25.5237	41.6918	1.63346	0.707927	0.0297796	0.484838
VC_0937	65.6644	63.5875	67.7413	1.06532	0.0912934	0.724004	1
VC_0938	21.7159	19.5322	23.8997	1.22361	0.291144	0.508294	1
VC_0939	30.025	28.3493	31.7006	1.11822	0.161199	0.67825	1
VC_0940	7.58513	7.44421	7.72606	1.03786	0.0536136	1	1
VC_0941	262.615	249.979	275.252	1.1011	0.138944	0.375139	1
VC_0942	109.275	115.422	103.128	0.893485	-0.162485	0.409807	1
VC_0943	36.5993	37.5228	35.6758	0.950775	-0.0728242	0.863646	1
VC_0944	24.1653	24.4969	23.8337	0.972928	-0.0395958	0.981386	1
VC_0945	71.4383	81.0263	61.8503	0.763336	-0.38961	0.0890893	0.820142
VC_0946	10.7397	10.9151	10.5644	0.96787	-0.0471155	1	1
VC_0947	238.496	226.541	250.45	1.10554	0.144751	0.401697	1
VC_0948	92.8249	94.0662	91.5836	0.973607	-0.0385882	0.878895	1
VC_0949	60.7504	65.8416	55.6592	0.84535	-0.24238	0.375464	1
VC_0950	83.7765	84.7247	82.8284	0.977617	-0.0326581	0.887109	1
VC_0951	29.167	31.5789	26.7552	0.847249	-0.239142	0.497313	1
VC_0952	42.1204	41.013	43.2278	1.054	0.0758784	0.836865	1
VC_0953	55.8056	56.1015	55.5098	0.989454	-0.0152959	0.998542	1
VC_0954	40.6376	36.3628	44.9123	1.23512	0.304648	0.303553	1
VC_0955	2.44897	2.35852	2.53943	1.0767	0.106622	1	1
VC_0956	342.48	343.867	341.093	0.991933	-0.0116858	0.931945	1
VC_0957	1821.01	1886.12	1755.89	0.930957	-0.103214	0.480588	1
VC_0958	120.687	126.905	114.47	0.902017	-0.148774	0.45871	1
VC_0959	920.328	902.634	938.022	1.03921	0.0554811	0.686407	1
VC_0960	131.572	133.395	129.75	0.972673	-0.0399728	0.839669	1
VC_0961	116.274	117.903	114.645	0.972371	-0.0404216	0.838852	1
VC_0962	46.4897	48.9627	44.0167	0.898984	-0.153633	0.605939	1
VC_0963	26.2865	26.8554	25.7176	0.957632	-0.0624574	0.867206	1
VC_0964	2019.79	2061.24	1978.34	0.959779	-0.0592253	0.670173	1
VC_0965	246.565	218.699	274.432	1.25484	0.327501	0.0472212	0.622492
VC_0966	392.019	337.091	446.947	1.3259	0.406968	0.00705245	0.184
VC_0967	15.1692	14.4465	15.892	1.10006	0.137584	0.799022	1
VC_0968	1100.64	1088.75	1112.53	1.02183	0.0311595	0.870268	1
VC_0969	45.7225	45.288	46.157	1.01919	0.0274199	0.90815	1
VC_0970	208.485	218.687	198.282	0.906692	-0.141315	0.407632	1
VC_0971	63.1935	64.0224	62.3647	0.974106	-0.0378487	0.877689	1
VC_0972	815.001	967.066	662.936	0.685512	-0.544745	6.13e-05	0.00383926
VC_0973	111.048	141.913	80.1836	0.565021	-0.823625	1.29e-05	0.00103318
VC_0974	23.06	23.6387	22.4812	0.951037	-0.0724263	0.8858	1
VC_0975	33.3234	37.9584	28.6884	0.755785	-0.403952	0.233068	1
VC_0976	33.1357	36.6362	29.6351	0.808903	-0.305961	0.354239	1
VC_0977	8.565	10.1842	6.94577	0.682013	-0.552129	0.419784	1
VC_0978	0.957166	0.810609	1.10372	1.3616	0.445299	1	1
VC_0979	12.7996	13.7156	11.8837	0.866435	-0.206836	0.708668	1
VC_0981	32.1135	33.0984	31.1286	0.940485	-0.0885235	0.842053	1
VC_0982	45.7201	46.8012	44.6391	0.953802	-0.0682376	0.857958	1
VC_0983	38.5513	39.3762	37.7264	0.958101	-0.061751	0.890855	1
VC_0984	52.3697	56.6482	48.0911	0.848942	-0.236262	0.390611	1
VC_0985	122.721	124.183	121.259	0.97646	-0.0343679	0.890968	1
VC_0986	1464.75	1415.7	1513.8	1.0693	0.0966612	0.416939	1
VC_0987	80.5057	80.6723	80.3392	0.995872	-0.00596813	1	1
VC_0988	34.3033	35.4949	33.1118	0.932861	-0.100265	0.754807	1
VC_0989	0.720381	0.743721	0.697042	0.937236	-0.0935156	1	1
VC_0990	24.0443	23.3497	24.7389	1.05949	0.0833727	0.867582	1
VC_0991	381.657	366.609	396.704	1.08209	0.113822	0.399431	1
VC_0992	117.399	132.899	101.9	0.766752	-0.383168	0.12228	0.975081
VC_0993	129.271	129.355	129.186	0.998693	-0.00188753	1	1
VC_0994	109.582	110.319	108.845	0.986637	-0.0194084	0.932327	1
VC_0995	445.825	465.968	425.681	0.913541	-0.130458	0.390202	1
VC_0996	2.76906	2.6667	2.87141	1.07677	0.106704	1	1
VC_0997	351.823	370.858	332.787	0.897343	-0.156269	0.293719	1
VC_0998	591.223	510.015	672.43	1.31845	0.398844	0.00580467	0.155772
VC_0999	41.2151	37.9996	44.4306	1.16924	0.225571	0.488464	1
VC_1000	222.937	235.543	210.331	0.892964	-0.163326	0.32154	1
VC_1001	118.611	116.269	120.954	1.0403	0.0569955	0.788616	1
VC_1002	50.241	49.1126	51.3693	1.04595	0.064812	0.778887	1
VC_1003	115.098	110.81	119.385	1.07738	0.107531	0.61143	1
VC_1004	169.444	163.446	175.442	1.0734	0.102183	0.592354	1
VC_1005	41.9519	44.8498	39.0541	0.870774	-0.199629	0.483601	1
VC_1006	36.641	40.1199	33.1621	0.826574	-0.274784	0.412131	1
VC_1007	2.25275	2.29805	2.20744	0.960573	-0.0580331	1	1
VC_1008	539.992	445.149	634.836	1.42612	0.512096	0.0131196	0.302394
VC_1009	274.886	239.97	309.803	1.29101	0.368497	0.0700209	0.747354
VC_1010	88.4682	80.5888	96.3477	1.19555	0.25767	0.233105	1
VC_1011	45.1945	43.3528	47.0363	1.08497	0.117649	0.697056	1
VC_1012	37.3517	36.007	38.6964	1.07469	0.103923	0.795925	1
VC_1013	24.5001	23.9795	25.0207	1.04342	0.0613178	0.871964	1
VC_1014	51.2754	48.2281	54.3227	1.12637	0.171681	0.558751	1
VC_1015	155.237	159.869	150.605	0.942051	-0.0861226	0.613225	1
VC_1016	31.3555	28.9855	33.7256	1.16353	0.218513	0.510403	1
VC_1017	38.1145	33.4826	42.7464	1.27667	0.352391	0.262037	1
VC_1020	18.4998	15.7054	21.2942	1.35585	0.439193	0.330176	1
VC_1021	182.923	205.649	160.197	0.778984	-0.360335	0.0468658	0.619982
VC_1022	791.233	881.832	700.633	0.79452	-0.331845	0.0206609	0.402192
VC_1023	175.958	195.81	156.106	0.797229	-0.326933	0.0802174	0.787001
VC_1024	22.2264	24.3701	20.0827	0.824069	-0.279163	0.515266	1
VC_1025	18.8118	18.935	18.6886	0.986984	-0.0189016	1	1
VC_1026	20.5547	19.6659	21.4436	1.09039	0.124846	0.812679	1
VC_1027	7.04145	7.37732	6.70558	0.908945	-0.137735	0.873429	1
VC_1028	14.0518	11.8466	16.2569	1.37228	0.456576	0.367642	1
VC_1029	14.6135	13.0864	16.1406	1.23339	0.302629	0.537446	1
VC_1030	0.184325	0.368651	0	0	#NAME?	0.97442	1
VC_1031	110.959	104.616	117.301	1.12126	0.165117	0.394084	1
VC_1032	61.9979	60.9523	63.0436	1.03431	0.04867	0.863892	1
VC_1033	303.954	311.42	296.489	0.952053	-0.0708861	0.665525	1
VC_1034	1288.54	2237.37	339.714	0.151836	-2.71941	1.21e-07	1.52e-05
VC_1035	57.387	94.2515	20.5224	0.217741	-2.19931	5.13e-15	1.61e-12
VC_1036	242.293	252.146	232.44	0.921847	-0.117401	0.498856	1
VC_1037	64.8703	60.2562	69.4845	1.15315	0.205581	0.421585	1
VC_1038	36.4719	31.84	41.1037	1.29094	0.368427	0.227833	1
VC_1039	81.3076	84.7407	77.8745	0.918974	-0.121904	0.580064	1
VC_1040	46.9588	51.9345	41.9832	0.808388	-0.306881	0.2825	1
VC_1041	20.7518	22.0849	19.4187	0.879274	-0.185615	0.694108	1
VC_1042	29.2566	28.9122	29.6009	1.02382	0.0339657	0.966426	1
VC_1043	1456.92	1321.8	1592.04	1.20445	0.268376	0.0395411	0.554875
VC_1044	38.6939	39.4715	37.9163	0.960599	-0.0579932	0.893028	1
VC_1045	33.666	33.092	34.24	1.03469	0.0492021	0.922703	1
VC_1046	302.75	293.876	311.625	1.06039	0.0846011	0.651731	1
VC_1047	343.056	315.092	371.019	1.1775	0.235723	0.145617	1
VC_1048	104.481	100.447	108.515	1.08032	0.111457	0.512279	1
VC_1049	30.9061	32.161	29.6511	0.921958	-0.117228	0.76601	1
VC_1050	233.004	152.312	313.696	2.05956	1.04234	1.7e-10	2.67e-08
VC_1051	73.9693	62.1883	85.7503	1.37888	0.463499	0.0385652	0.548824
VC_1052	56.0308	48.12	63.9416	1.32879	0.410116	0.109696	0.91584
VC_1053	41.3198	35.412	47.2275	1.33366	0.41539	0.165252	1
VC_1054	183.439	173.826	193.051	1.1106	0.15134	0.408809	1
VC_1055	59.6972	56.1588	63.2356	1.12601	0.171225	0.509843	1
VC_1056	114.716	109.991	119.442	1.08593	0.118927	0.52114	1
VC_1057	26.72	26.3124	27.1277	1.03099	0.0440238	0.941559	1
VC_1058	9.95499	10.1173	9.79265	0.967909	-0.0470567	1	1
VC_1059	243.492	250.108	236.877	0.947099	-0.0784133	0.62293	1
VC_1060	182.189	171.683	192.694	1.12238	0.16656	0.357113	1
VC_1061	6.59957	7.39016	5.80897	0.786042	-0.347322	0.702667	1
VC_1062	23.4997	21.2743	25.7252	1.20921	0.274068	0.460811	1
VC_1063	30.7014	27.2375	34.1652	1.25435	0.326935	0.347526	1
VC_1064	277.127	260.679	293.574	1.12619	0.171448	0.333259	1
VC_1065	16.8514	17.1801	16.5228	0.961741	-0.0562795	0.940098	1
VC_1066	625.031	628.963	621.099	0.987498	-0.0181509	0.913668	1
VC_1067	180.691	186.08	175.302	0.942079	-0.08608	0.653601	1
VC_1068	0.75773	0.743721	0.771739	1.03767	0.0533521	1	1
VC_1069	11.3221	12.0467	10.5975	0.879697	-0.184922	0.769337	1
VC_1070	15.4297	15.7723	15.0871	0.956552	-0.0640851	0.953917	1
VC_1071	6.77884	6.27137	7.2863	1.16184	0.216406	0.825599	1
VC_1072	0	0	0	NA	NA	NA	NA
VC_1073	25.0696	26.7955	23.3437	0.871177	-0.198962	0.65036	1
VC_1074	4.8487	5.02522	4.67218	0.929745	-0.105092	1	1
VC_1075	30.7555	27.1963	34.3147	1.26174	0.335419	0.322406	1
VC_1076	18.0569	16.1474	19.9663	1.23651	0.306268	0.471974	1
VC_1077	87.5711	85.8655	89.2768	1.03973	0.0562069	0.831493	1
VC_1078	5.65247	5.45434	5.8506	1.07265	0.101179	1	1
VC_1079	56.528	60.583	52.4729	0.866132	-0.207342	0.427299	1
VC_1080	323.063	367.918	278.209	0.756173	-0.403212	0.150137	1
VC_1081	433.534	453.882	413.187	0.91034	-0.135523	0.362946	1
VC_1082	248.63	239.507	257.753	1.07618	0.105919	0.480042	1
VC_1083	232.669	209.869	255.469	1.21728	0.283662	0.158669	1
VC_1084	317.761	311.262	324.259	1.04175	0.0590144	0.721916	1
VC_1085	253.399	242.911	263.886	1.08635	0.119489	0.437979	1
VC_1086	249.135	225.103	273.166	1.21352	0.279193	0.0819711	0.795776
VC_1087	441.786	432.543	451.029	1.04274	0.0603786	0.681879	1
VC_1088	85.191	85.6279	84.7541	0.989796	-0.0147975	0.972377	1
VC_1089	19.164	16.3282	21.9998	1.34734	0.430119	0.338483	1
VC_1090	0.741192	0.743721	0.738664	0.993201	-0.00984289	1	1
VC_1091	4676.6	4623.92	4729.27	1.02278	0.0325025	0.785078	1
VC_1092	124.656	123.653	125.659	1.01622	0.0232164	0.931911	1
VC_1093	168.988	173.877	164.098	0.943761	-0.083506	0.662247	1
VC_1094	238.054	236.069	240.04	1.01682	0.0240693	0.885716	1
VC_1095	471.124	487.93	454.318	0.931113	-0.102972	0.505646	1
VC_1096	8.34697	8.67752	8.01642	0.923815	-0.114325	0.958217	1
VC_1097	165.781	169.259	162.304	0.958911	-0.0605306	0.75249	1
VC_1098	42.5606	45.6443	39.4768	0.86488	-0.209428	0.520304	1
VC_1099	121.512	111.043	131.982	1.18856	0.24922	0.223119	1
VC_1100	14.4326	12.0275	16.8377	1.39993	0.485357	0.340827	1
VC_1101	58.2954	49.729	66.8618	1.34452	0.427095	0.102566	0.882625
VC_1102	31.8045	27.0368	36.5722	1.35268	0.435823	0.213349	1
VC_1103	26.119	21.1598	31.0783	1.46874	0.554581	0.122707	0.975081
VC_1104	36.7328	35.9144	37.5512	1.04557	0.0642958	0.865511	1
VC_1105	19.6484	20.2347	19.0622	0.942056	-0.0861148	0.861212	1
VC_1106	18.3881	19.1828	17.5934	0.917147	-0.124775	0.811063	1
VC_1107	50.1766	46.2132	54.1401	1.17153	0.228394	0.411229	1
VC_1108	92.1972	92.1298	92.2645	1.00146	0.00210737	0.988867	1
VC_1109	5.04703	4.65015	5.44392	1.1707	0.227367	0.874498	1
VC_1110	182.638	199.848	165.428	0.827765	-0.272706	0.115079	0.937983
VC_1111	6.78685	6.69407	6.87962	1.02772	0.0394455	1	1
VC_1112	5.66831	5.52765	5.80897	1.05089	0.0716174	1	1
VC_1113	4.46314	4.22103	4.70525	1.11472	0.156676	0.978102	1
VC_1114	15.7453	12.7113	18.7793	1.47737	0.563028	0.235953	1
VC_1115	55.1172	52.1608	58.0735	1.11336	0.154914	0.581797	1
VC_1116	751.015	629.976	872.054	1.38426	0.46912	0.046171	0.612948
VC_1117	194.099	194.656	193.542	0.994275	-0.00828293	1	1
VC_1118	25.9703	30.0817	21.8589	0.72665	-0.460667	0.199699	1
VC_1119	27.1806	33.1749	21.1864	0.638628	-0.646953	0.252804	1
VC_1120	91.575	115.599	67.5514	0.584362	-0.775066	0.304305	1
VC_1121	41.6736	48.5181	34.8292	0.71786	-0.478225	0.202893	1
VC_1122	103.951	113.473	94.4292	0.832173	-0.265045	0.344274	1
VC_1123	43.4129	46.8931	39.9326	0.851565	-0.231811	0.396588	1
VC_1124	250.327	207.566	293.089	1.41203	0.497772	0.0143682	0.316605
VC_1125	362.199	310.475	413.923	1.33319	0.414886	0.0568058	0.67113
VC_1126	178.438	164.932	191.943	1.16376	0.2188	0.231108	1
VC_1127	34.06	35.7715	32.3485	0.904308	-0.145114	0.648005	1
VC_1128	130.822	124.501	137.144	1.10155	0.139529	0.463725	1
VC_1129	18.4917	20.1201	16.8633	0.83813	-0.254754	0.553447	1
VC_1130	475.07	506.785	443.355	0.874839	-0.192911	0.200735	1
VC_1131	43.2901	38.1242	48.456	1.271	0.345968	0.246412	1
VC_1132	22.9439	20.2951	25.5927	1.26103	0.334601	0.422106	1
VC_1133	14.771	12.9114	16.6305	1.28805	0.36519	0.497973	1
VC_1134	17.9916	17.1453	18.838	1.09873	0.135835	0.840049	1
VC_1135	15.7341	15.0286	16.4395	1.09388	0.129456	0.798646	1
VC_1136	10.2085	10.2923	10.1246	0.983708	-0.0236976	1	1
VC_1137	13.0363	11.3506	14.722	1.29702	0.3752	0.483574	1
VC_1138	16.3049	14.2116	18.3982	1.29459	0.372499	0.422397	1
VC_1139	30.1788	30.5655	29.7921	0.974696	-0.0369751	0.982411	1
VC_1140	28.0289	30.0914	25.9663	0.862914	-0.212711	0.548669	1
VC_1141	890.305	932.496	848.114	0.909509	-0.13684	0.297486	1
VC_1142	410.674	398.142	423.206	1.06295	0.0880792	0.577647	1
VC_1143	101.34	112.035	90.6451	0.809076	-0.305654	0.153949	1
VC_1144	1038.28	1030.64	1045.91	1.01482	0.0212221	0.910375	1
VC_1145	94.5412	97.1658	91.9167	0.945978	-0.0801219	0.727403	1
VC_1146	184.012	172.109	195.915	1.13832	0.186904	0.303695	1
VC_1147	230.365	212.413	248.318	1.16903	0.225316	0.158238	1
VC_1148	155.682	193.107	118.258	0.612397	-0.707461	0.0151979	0.326277
VC_1149	123.042	130.216	115.868	0.889811	-0.16843	0.365913	1
VC_1150	70.9414	71.6918	70.191	0.979066	-0.0305212	0.8507	1
VC_1151	21.8675	22.2914	21.4437	0.96197	-0.0559361	0.951554	1
VC_1152	146.48	135.013	157.948	1.16987	0.226353	0.216336	1
VC_1153	658.046	693.961	622.13	0.896492	-0.157638	0.245771	1
VC_1154	477.969	418.582	537.355	1.28375	0.360364	0.0144723	0.316605
VC_1155	46.6698	34.1536	59.1859	1.73293	0.793216	0.005015	0.140607
VC_1156	98.7105	78.9243	118.497	1.5014	0.586306	0.00554607	0.149903
VC_1157	65.7613	57.7896	73.733	1.27589	0.351501	0.14721	1
VC_1158	295.8	281.941	309.659	1.09831	0.135284	0.407207	1
VC_1159	53.1078	50.9302	55.2855	1.08551	0.118379	0.677513	1
VC_1160	127.424	132.544	122.305	0.922755	-0.115981	0.558611	1
VC_1161	96.1944	105.268	87.1207	0.827609	-0.272979	0.20348	1
VC_1162	17.3231	19.8248	14.8213	0.747616	-0.41963	0.35771	1
VC_1163	11.8711	12.5556	11.1866	0.890968	-0.166554	0.781605	1
VC_1164	12.5831	12.3613	12.8049	1.03588	0.0508634	1	1
VC_1165	7.32822	6.64002	8.01642	1.20729	0.27177	0.75646	1
VC_1166	201.112	210.932	191.292	0.90689	-0.141001	0.37518	1
VC_1167	36.0854	37.0268	35.1441	0.949153	-0.0752882	0.833089	1
VC_1168	25.2123	18.4989	31.9257	1.72581	0.787277	0.0221909	0.41755
VC_1169	37.2878	34.5351	40.0405	1.15941	0.213396	0.490426	1
VC_1170	21.5587	19.6659	23.4514	1.19249	0.253978	0.541564	1
VC_1171	28.257	26.3728	30.1412	1.14289	0.192682	0.573479	1
VC_1172	23.671	22.6949	24.6471	1.08602	0.119051	0.769288	1
VC_1173	4.4574	3.47089	5.44392	1.56845	0.649338	0.537632	1
VC_1174	7.98685	7.51752	8.45617	1.12486	0.169749	0.858487	1
VC_1175	0	0	0	NA	NA	NA	NA
VC_1176	2.24774	1.92298	2.5725	1.33777	0.419829	0.895167	1
VC_1177	86.7461	89.5847	83.9076	0.936629	-0.0944508	0.67692	1
VC_1178	97.9257	98.6404	97.2111	0.98551	-0.0210579	0.925817	1
VC_1179	275.046	267.085	283.008	1.05962	0.083548	0.619648	1
VC_1180	243.345	231.715	254.975	1.10038	0.138003	0.399455	1
VC_1181	143.29	136.532	150.049	1.099	0.136194	0.518839	1
VC_1182	163.735	165.181	162.289	0.982494	-0.02548	0.88029	1
VC_1183	379.043	365.798	392.287	1.07242	0.100863	0.486834	1
VC_1184	574.101	534.104	614.098	1.14977	0.201349	0.145551	1
VC_1185	35.5162	31.4649	39.5675	1.25751	0.330571	0.234096	1
VC_1186	33.068	33.763	32.373	0.958831	-0.0606514	0.87258	1
VC_1187	9.80653	8.57584	11.0372	1.28701	0.364028	0.578674	1
VC_1188	158.082	155.95	160.215	1.02735	0.0389245	0.928304	1
VC_1189	595.589	544.018	647.159	1.18959	0.250466	0.0717251	0.748366
VC_1190	364.848	345.718	383.979	1.11067	0.151431	0.292542	1
VC_1191	65.2148	68.6454	61.7843	0.90005	-0.151922	0.634389	1
VC_1192	6.77784	7.81286	5.74282	0.735047	-0.444091	0.567114	1
VC_1193	35.0434	35.3323	34.7545	0.983647	-0.0237871	0.949327	1
VC_1194	21.8111	21.7633	21.8589	1.00439	0.00632288	1	1
VC_1195	24.3566	24.9041	23.8091	0.956031	-0.0648707	0.884994	1
VC_1196	31.0426	31.6452	30.4401	0.961918	-0.0560147	0.889605	1
VC_1197	98.6656	87.1727	110.159	1.26368	0.337634	0.0889213	0.820142
VC_1198	142.036	153.55	130.522	0.850029	-0.234417	0.211579	1
VC_1199	20.7993	18.4867	23.112	1.2502	0.322158	0.450572	1
VC_1200	75.1403	74.6293	75.6513	1.01369	0.019622	0.913349	1
VC_1201	127.291	131.411	123.17	0.937286	-0.0934395	0.636049	1
VC_1202	256.766	256.658	256.874	1.00084	0.00121645	0.975093	1
VC_1203	315.89	328.441	303.338	0.92357	-0.114707	0.477282	1
VC_1204	66.0959	71.9022	60.2896	0.838495	-0.254126	0.313493	1
VC_1205	80.616	90.5851	70.6469	0.779896	-0.358647	0.109573	0.91584
VC_1206	38.3345	38.4538	38.2152	0.993795	-0.0089795	1	1
VC_1207	172.681	139.916	205.447	1.46835	0.5542	0.0187183	0.380384
VC_1208	347.845	372.996	322.693	0.865137	-0.208999	0.163929	1
VC_1209	361.957	382.216	341.698	0.893992	-0.161666	0.267306	1
VC_1210	19.4679	16.8783	22.0575	1.30685	0.386099	0.349579	1
VC_1211	35.3239	29.7768	40.8709	1.37257	0.456884	0.154306	1
VC_1212	33.8583	32.3226	35.3939	1.09502	0.130959	0.730954	1
VC_1213	244.191	238.503	249.88	1.0477	0.0672249	0.685702	1
VC_1214	42.1325	44.9707	39.2943	0.873774	-0.194668	0.515159	1
VC_1215	40.4463	37.1001	43.7925	1.18039	0.239261	0.441992	1
VC_1216	101.436	93.2813	109.591	1.17485	0.232472	0.264376	1
VC_1217	17.3085	15.6798	18.9373	1.20776	0.272328	0.541378	1
VC_1218	1.1465	1.55433	0.738664	0.47523	-1.0733	0.702194	1
VC_1219	29.8152	30.6923	28.9381	0.942846	-0.0849057	0.810077	1
VC_1220	340.834	348.649	333.019	0.955172	-0.0661673	0.650193	1
VC_1221	728.869	683.198	774.54	1.1337	0.181036	0.423576	1
VC_1222	2086.45	2180.47	1992.42	0.913761	-0.130112	0.333395	1
VC_1223	193.528	195.839	191.217	0.976399	-0.0344576	0.892671	1
VC_1224	120.939	117.15	124.729	1.0647	0.090441	0.63732	1
VC_1225	45.1188	48.553	41.6845	0.858536	-0.220049	0.602419	1
VC_1226	21.8066	19.4305	24.1827	1.24457	0.315653	0.459317	1
VC_1227	4.46815	4.5961	4.34019	0.944321	-0.0826515	1	1
VC_1228	107.66	96.2916	119.028	1.23612	0.305824	0.140631	1
VC_1229	6.43332	6.319	6.54764	1.03618	0.0512783	1	1
VC_1230	48.2532	94.7057	1.80076	0.0190143	-5.71677	1.21e-39	1.51e-36
VC_1231	864.955	1682.53	47.3769	0.0281581	-5.15031	2.66e-60	1e-56
VC_1232	30.2841	28.826	31.7422	1.10117	0.139031	0.726223	1
VC_1233	10.0865	10.9279	9.24501	0.845997	-0.241275	0.715075	1
VC_1234	22.2283	24.5895	19.8671	0.807953	-0.307658	0.476841	1
VC_1235	41.4024	48.3234	34.4813	0.713554	-0.486906	0.123141	0.975081
VC_1236	43.0049	45.8445	40.1653	0.876121	-0.190798	0.539565	1
VC_1237	80.5795	86.1132	75.0458	0.871479	-0.198462	0.35887	1
VC_1238	54.7672	58.6884	50.8461	0.866373	-0.206941	0.420303	1
VC_1239	41.5446	43.654	39.4352	0.903359	-0.146629	0.622221	1
VC_1240	18.0367	17.5011	18.5723	1.06121	0.0857066	0.896654	1
VC_1241	4.56849	5.46076	3.67623	0.673208	-0.570876	0.545599	1
VC_1242	620.335	638.327	602.342	0.943627	-0.083712	0.574727	1
VC_1243	38.8096	41.7117	35.9074	0.860846	-0.216173	0.523678	1
VC_1244	22.8184	22.7489	22.8878	1.00611	0.00878197	1	1
VC_1245	35.5884	34.5543	36.6225	1.05985	0.083864	0.815797	1
VC_1246	42.0923	43.4127	40.7718	0.939168	-0.0905445	0.836453	1
VC_1247	1152.4	1259.49	1045.31	0.829949	-0.268905	0.0538079	0.656351
VC_1248	890.381	979.393	801.368	0.81823	-0.289422	0.0421123	0.572616
VC_1249	250.064	243.441	256.687	1.05441	0.0764375	0.665669	1
VC_1250	82.5459	88.0554	77.0365	0.874864	-0.19287	0.37895	1
VC_1251	17.6599	16.042	19.2779	1.20171	0.26509	0.56573	1
VC_1252	224.369	192.715	256.023	1.3285	0.4098	0.0318181	0.502272
VC_1253	113.487	93.7646	133.21	1.42069	0.506587	0.0132901	0.304457
VC_1254	102.633	95.5828	109.684	1.14753	0.198532	0.369432	1
VC_1255	390.842	350.43	431.253	1.23064	0.299407	0.0500074	0.634808
VC_1256	424.973	433.2	416.745	0.962016	-0.0558669	0.672705	1
VC_1257	50.0099	47.0238	52.996	1.127	0.172493	0.517492	1
VC_1258	2229.65	2458.43	2000.87	0.813884	-0.297104	0.038104	0.548585
VC_1259	20.1755	21.0645	19.2864	0.915587	-0.127232	0.805402	1
VC_1260	15.3489	13.6359	17.0619	1.25125	0.32337	0.504554	1
VC_1261	7.10783	6.88773	7.32792	1.06391	0.0893753	1	1
VC_1262	126.875	170.376	83.375	0.48936	-1.03103	8.26e-07	8.86e-05
VC_1263	169.066	159.334	178.798	1.12216	0.166278	0.351571	1
VC_1264	139.983	125.352	154.613	1.23343	0.302678	0.11645	0.946974
VC_1265	44.2468	43.6476	44.8461	1.02746	0.0390801	0.928597	1
VC_1266	79.5111	72.509	86.5131	1.19314	0.25476	0.277928	1
VC_1267	48.4776	43.0724	53.8828	1.25098	0.323062	0.255363	1
VC_1268	40.8226	33.2477	48.3974	1.45566	0.541674	0.0718832	0.748366
VC_1269	462.798	380.416	545.179	1.43311	0.519151	0.00286316	0.0935382
VC_1270	257.658	221.812	293.505	1.32322	0.40405	0.014491	0.316605
VC_1271	18.954	19.5514	18.3566	0.938889	-0.0909736	0.862289	1
VC_1272	11.5684	10.2987	12.838	1.24656	0.317952	0.59308	1
VC_1273	6.37173	5.09211	7.65136	1.50259	0.587453	0.453915	1
VC_1274	8.17124	9.42124	6.92124	0.734642	-0.444886	0.543297	1
VC_1275	28.3892	29.7415	27.037	0.909067	-0.137541	0.687284	1
VC_1276	48.3512	50.3545	46.3479	0.920433	-0.119615	0.690354	1
VC_1277	38.0936	38.7021	37.4851	0.968554	-0.046095	0.931467	1
VC_1278	40.4736	39.3377	41.6096	1.05775	0.0810037	0.827667	1
VC_1279	668.154	694.153	642.154	0.92509	-0.112334	0.552906	1
VC_1280	25.7697	26.5189	25.0206	0.9435	-0.0839053	0.827654	1
VC_1281	16.0629	13.8108	18.315	1.32613	0.407223	0.35738	1
VC_1282	15.47	13.8365	17.1035	1.23611	0.305809	0.500752	1
VC_1283	1.34483	1.17926	1.5104	1.28081	0.357052	1	1
VC_1284	26.7771	26.2931	27.2611	1.03681	0.0521578	0.939105	1
VC_1285	59.7987	58.7687	60.8286	1.03505	0.0497009	0.873457	1
VC_1286	55.0198	51.4931	58.5465	1.13698	0.185203	0.487332	1
VC_1287	96.062	104.69	87.4343	0.835175	-0.259849	0.219742	1
VC_1288	162.129	163.687	160.571	0.980962	-0.0277306	0.897913	1
VC_1289	98.6128	107.342	89.8831	0.83735	-0.256098	0.206596	1
VC_1290	8.65767	9.37361	7.94172	0.847243	-0.239153	0.788614	1
VC_1291	83.1493	80.7386	85.56	1.05972	0.0836792	0.747045	1
VC_1292	1.67934	1.92298	1.43571	0.746604	-0.421584	0.936181	1
VC_1293	70.073	65.1675	74.9786	1.15055	0.202326	0.377448	1
VC_1294	1.51082	1.17926	1.84239	1.56232	0.643694	0.857352	1
VC_1295	37.6292	34.8689	40.3894	1.15832	0.212035	0.527475	1
VC_1296	27.2733	25.9245	28.6221	1.10406	0.142815	0.720716	1
VC_1297	446.117	457.673	434.562	0.949504	-0.0747545	0.656386	1
VC_1298	522.85	530.923	514.777	0.969589	-0.0445543	0.795735	1
VC_1299	18.0237	17.79	18.2574	1.02627	0.0374133	1	1
VC_1300	89.2524	84.3967	94.108	1.11507	0.157131	0.527554	1
VC_1301	185.214	184.005	186.423	1.01314	0.0188306	0.979089	1
VC_1302	26.8021	25.3139	28.2902	1.11758	0.160372	0.68085	1
VC_1303	44.0973	43.7722	44.4223	1.01485	0.0212678	0.962174	1
VC_1304	1269.36	1372.36	1166.35	0.849885	-0.234661	0.0762274	0.769856
VC_1305	45.1646	47.126	43.2032	0.916759	-0.125385	0.728221	1
VC_1306	65.0767	69.5822	60.5713	0.870501	-0.200083	0.407747	1
VC_1308	80.5115	80.227	80.7961	1.00709	0.0101969	1	1
VC_1309	28.6559	27.4119	29.8999	1.09076	0.125336	0.73838	1
VC_1310	61.7623	60.9871	62.5376	1.02542	0.03622	0.915053	1
VC_1311	17.5438	17.3202	17.7673	1.02581	0.0367675	1	1
VC_1312	30.1104	20.4952	39.7256	1.93829	0.954781	0.00748671	0.192655
VC_1313	41.8461	29.1123	54.5799	1.87481	0.906742	0.00348881	0.109229
VC_1314	95.8598	103.19	88.5296	0.857928	-0.221072	0.294341	1
VC_1315	142.223	144.309	140.136	0.971085	-0.0423299	0.879828	1
VC_1316	64.8512	65.4891	64.2134	0.98052	-0.0283808	0.956775	1
VC_1317	30.6121	32.2627	28.9615	0.897677	-0.155731	0.658218	1
VC_1318	57.5431	59.1688	55.9174	0.945048	-0.0815399	0.816866	1
VC_1319	19.8466	20.3492	19.344	0.950604	-0.0730842	0.914658	1
VC_1320	20.7425	22.0908	19.3942	0.877932	-0.187819	0.65559	1
VC_1321	309.172	334.354	283.99	0.849369	-0.235537	0.129002	0.991127
VC_1322	68.0531	66.8961	69.2101	1.03459	0.0490608	0.934518	1
VC_1323	76.4803	74.2322	78.7285	1.06057	0.0848409	0.805798	1
VC_1324	21.0688	13.0928	29.0447	2.21838	1.1495	0.00488502	0.138986
VC_1325	224.992	129.925	320.06	2.46343	1.30067	9.03e-14	2.26e-11
VC_1326	5.05714	3.97332	6.14096	1.54555	0.628119	0.472619	1
VC_1327	56.7825	47.7739	65.7911	1.37714	0.46167	0.0779046	0.778425
VC_1328	26.775	21.6082	31.9418	1.47823	0.563869	0.107685	0.905087
VC_1329	3.79813	4.65015	2.94611	0.633551	-0.658467	0.534038	1
VC_1330	2.20718	1.91656	2.49781	1.30327	0.382141	0.902599	1
VC_1331	0	0	0	NA	NA	NA	NA
VC_1332	42.3809	41.6481	43.1137	1.03519	0.0498934	0.921881	1
VC_1333	20.4091	20.4857	20.3325	0.992525	-0.0108248	1	1
VC_1334	139.543	128.201	150.884	1.17693	0.235028	0.536792	1
VC_1335	93.3247	103.033	83.6162	0.811546	-0.301256	0.174848	1
VC_1336	162.986	163.989	161.982	0.987759	-0.0177693	0.999355	1
VC_1337	196.258	203.552	188.963	0.928324	-0.1073	0.714523	1
VC_1338	272.33	272.024	272.636	1.00225	0.00324282	0.937926	1
VC_1339	99.147	94.5034	103.791	1.09827	0.135239	0.536596	1
VC_1340	112.947	109.572	116.322	1.0616	0.0862437	0.793369	1
VC_1341	108.625	108.363	108.888	1.00484	0.00696831	1	1
VC_1342	80.1692	82.1811	78.1573	0.951038	-0.0724255	0.727341	1
VC_1343	12.4497	10.6674	14.2321	1.33417	0.415939	0.428505	1
VC_1344	170.272	173.916	166.629	0.958097	-0.0617561	0.81315	1
VC_1345	119.621	116.687	122.554	1.05028	0.0707793	0.657905	1
VC_1346	130.972	123.781	138.163	1.11619	0.158587	0.386176	1
VC_1347	107.18	101.541	112.819	1.11107	0.151956	0.421743	1
VC_1348	85.8147	83.2822	88.3472	1.06082	0.0851762	0.696398	1
VC_1349	370.374	337.012	403.735	1.19798	0.260608	0.0836675	0.796312
VC_1350	232.986	218.035	247.936	1.13714	0.185404	0.300328	1
VC_1351	22.9347	18.0447	27.8247	1.54199	0.624791	0.111642	0.921149
VC_1352	12.232	10.2318	14.2321	1.39096	0.476079	0.375485	1
VC_1353	249.164	208.183	290.145	1.3937	0.478919	0.00379798	0.114152
VC_1354	54.4544	52.8847	56.0241	1.05936	0.0831979	0.808973	1
VC_1355	55.2092	47.996	62.4224	1.30058	0.37915	0.146291	1
VC_1356	23.4892	23.5183	23.4601	0.997525	-0.00357478	1	1
VC_1357	3.56965	3.53778	3.60153	1.01802	0.0257653	1	1
VC_1358	1044.19	1037.47	1050.9	1.01294	0.0185496	0.866864	1
VC_1359	89.3849	89.7157	89.054	0.992625	-0.01068	1	1
VC_1360	114.259	122.951	105.567	0.85861	-0.219925	0.299697	1
VC_1361	75.223	77.061	73.3849	0.952296	-0.0705182	0.749267	1
VC_1362	672.793	662.648	682.938	1.03062	0.0435112	0.840569	1
VC_1363	71.5943	65.0899	78.0987	1.19986	0.262866	0.287116	1
VC_1364	74.5022	86.5563	62.448	0.721473	-0.470983	0.0542836	0.660012
VC_1365	28.5565	27.3038	29.8092	1.09176	0.126655	0.740856	1
VC_1366	70.1031	63.5591	76.647	1.20592	0.270131	0.255226	1
VC_1367	63.7912	54.935	72.6474	1.32242	0.403184	0.112892	0.924045
VC_1368	201.359	196.093	206.626	1.05372	0.075485	0.726173	1
VC_1369	100.168	98.3194	102.016	1.03759	0.0532432	0.815266	1
VC_1370	181.765	182.352	181.177	0.993555	-0.0093278	0.940844	1
VC_1371	83.0739	80.7959	85.3519	1.05639	0.0791418	0.723182	1
VC_1372	77.6997	74.852	80.5475	1.07609	0.105799	0.63582	1
VC_1373	50.4664	47.1576	53.7752	1.14033	0.189452	0.469643	1
VC_1374	30.1861	30.4638	29.9084	0.981768	-0.0265459	0.982761	1
VC_1375	11.3182	12.1136	10.5228	0.868673	-0.203115	0.784956	1
VC_1376	100.942	82.6172	119.267	1.44361	0.529685	0.011693	0.272861
VC_1377	48.7448	42.2457	55.2438	1.30768	0.38701	0.178013	1
VC_1378	183.556	242.964	124.148	0.51097	-0.968689	0.000200596	0.0104672
VC_1379	30.0433	30.6351	29.4515	0.961367	-0.0568411	0.941389	1
VC_1380	8.49558	9.30672	7.68444	0.825687	-0.276334	0.700634	1
VC_1381	1.14149	1.17926	1.10372	0.935945	-0.0955042	1	1
VC_1382	337.713	334.459	340.968	1.01946	0.0278074	0.878935	1
VC_1383	33.7587	32.0904	35.427	1.10397	0.142707	0.675018	1
VC_1384	595.052	488.266	701.838	1.43741	0.52347	0.00538438	0.147658
VC_1385	3.42627	3.90643	2.94611	0.754169	-0.40704	0.778897	1
VC_1386	34.2122	34.4746	33.9497	0.984773	-0.0221366	0.995775	1
VC_1387	0.182529	0	0.365059	Inf	Inf	1	1
VC_1388	22.8994	22.2053	23.5935	1.06252	0.0874884	0.856939	1
VC_1389	0.725387	1.11879	0.331983	0.296734	-1.75276	0.709159	1
VC_1390	5.10307	4.66299	5.54314	1.18875	0.249448	0.880904	1
VC_1391	222.445	225.961	218.928	0.968873	-0.0456204	0.76343	1
VC_1392	179.742	173.337	186.147	1.0739	0.102862	0.545011	1
VC_1393	32.5445	31.687	33.402	1.05412	0.0760458	0.868477	1
VC_1394	122.152	124.129	120.175	0.968144	-0.0467064	0.858423	1
VC_1396	24.9623	28.9122	21.0125	0.726769	-0.460432	0.227872	1
VC_1397	152.633	176.768	128.498	0.726928	-0.460116	0.0190975	0.385749
VC_1398	35.8608	41.0168	30.7048	0.74859	-0.417752	0.315688	1
VC_1399	69.6645	77.5289	61.8002	0.797124	-0.327125	0.318535	1
VC_1400	44.3169	50.9662	37.6677	0.739072	-0.436214	0.275187	1
VC_1401	68.049	82.7553	53.3427	0.644584	-0.633559	0.0129181	0.299588
VC_1402	146.243	168.57	123.915	0.735093	-0.444001	0.022245	0.41755
VC_1403	143.888	182.051	105.725	0.580743	-0.784028	7.55e-05	0.00450507
VC_1404	0	0	0	NA	NA	NA	NA
VC_1405	74.4998	76.5111	72.4884	0.947423	-0.0779188	0.792358	1
VC_1406	95.6987	95.78	95.6174	0.998302	-0.0024513	1	1
VC_1407	56.6552	59.452	53.8583	0.905913	-0.142556	0.594664	1
VC_1408	16.7961	16.0072	17.585	1.09857	0.135622	0.776104	1
VC_1409	30.8798	36.9545	24.805	0.671231	-0.575119	0.126487	0.981843
VC_1410	24.714	29.262	20.1659	0.68915	-0.537111	0.335695	1
VC_1411	57.0668	61.7526	52.381	0.848239	-0.237457	0.330362	1
VC_1412	11.2589	11.6717	10.8462	0.929277	-0.105819	0.923596	1
VC_1413	53.9753	65.8019	42.1487	0.640539	-0.642642	0.0145788	0.316605
VC_1414	265.472	283.8	247.144	0.870836	-0.199526	0.227329	1
VC_1415	20.2945	19.5765	21.0125	1.07335	0.102123	0.880944	1
VC_1416	12.8855	12.1612	13.6097	1.11911	0.162347	0.801147	1
VC_1417	6.28266	6.64002	5.92529	0.892361	-0.164301	0.878798	1
VC_1418	30.7804	33.6356	27.9252	0.830225	-0.268425	0.424389	1
VC_1419	13.3247	15.7531	10.8964	0.691698	-0.531785	0.28515	1
VC_1420	3.22504	3.47089	2.97918	0.858334	-0.220389	0.91089	1
VC_1421	19.2342	17.5551	20.9132	1.19129	0.252525	0.566208	1
VC_1422	21.8401	21.7221	21.9581	1.01087	0.0155915	1	1
VC_1423	100.273	107.865	92.681	0.859234	-0.218878	0.280162	1
VC_1424	80.0783	81.7749	78.3816	0.958504	-0.0611431	0.801845	1
VC_1425	352.351	277.73	426.971	1.53736	0.620455	5e-05	0.00323907
VC_1426	204.991	188.342	221.641	1.1768	0.23487	0.165887	1
VC_1427	85.0991	80.2233	89.9749	1.12156	0.165502	0.495468	1
VC_1428	154.766	151.565	157.966	1.04223	0.0596781	0.804169	1
VC_1429	18.8998	19.9072	17.8923	0.898785	-0.153952	0.758562	1
VC_1430	31.0993	29.4018	32.7969	1.11547	0.157657	0.648606	1
VC_1431	23.2717	22.7013	23.8421	1.05026	0.07074	0.902963	1
VC_1432	29.5388	30.3392	28.7385	0.947242	-0.0781947	0.852716	1
VC_1433	177.815	177.634	177.995	1.00203	0.00293121	1	1
VC_1434	1000.54	975.116	1025.96	1.05214	0.0733329	0.583488	1
VC_1435	86.0807	87.9634	84.198	0.957194	-0.0631173	0.810635	1
VC_1436	36.2038	34.3665	38.0411	1.10692	0.146557	0.67108	1
VC_1437	210.385	215.901	204.868	0.948895	-0.0756795	0.665525	1
VC_1438	46.1781	42.5636	49.7926	1.16984	0.226313	0.428518	1
VC_1439	1353.4	1301.38	1405.41	1.07994	0.110947	0.359434	1
VC_1440	145.95	136.209	155.69	1.14302	0.192851	0.287816	1
VC_1441	533.409	483.112	583.706	1.20822	0.272886	0.0730322	0.748366
VC_1442	1537.16	1460.63	1613.7	1.1048	0.143783	0.484608	1
VC_1443	21.7866	24.7767	18.7965	0.758635	-0.398523	0.338802	1
VC_1444	108.093	104.562	111.625	1.06755	0.0942977	0.627116	1
VC_1445	60.4594	61.7244	59.1945	0.959013	-0.0603783	0.820089	1
VC_1446	22.3553	23.1176	21.5931	0.934055	-0.0984208	0.844915	1
VC_1447	6.92724	6.94178	6.9127	0.99581	-0.00605762	1	1
VC_1448	7.42409	9.69463	5.15355	0.531589	-0.911618	0.185923	1
VC_1449	8.01784	12.0275	4.00821	0.333254	-1.5853	0.0185834	0.380384
VC_1450	4.76035	6.9482	2.5725	0.37024	-1.43347	0.108505	0.909938
VC_1451	168.966	173.67	164.263	0.945832	-0.0803444	0.650054	1
VC_1452	2.58152	2.29163	2.87141	1.253	0.325385	0.920111	1
VC_1453	4.87345	5.40671	4.34019	0.802742	-0.316992	0.795553	1
VC_1454	1.08971	0.743721	1.43571	1.93044	0.948927	0.827177	1
VC_1455	133.133	122.849	143.418	1.16743	0.223338	0.264709	1
VC_1456	9.32588	9.82199	8.82978	0.898981	-0.153638	0.86449	1
VC_1457	9.02627	8.99854	9.05399	1.00616	0.00886295	1	1
VC_1458	2.52367	2.35852	2.68882	1.14005	0.189093	1	1
VC_1459	0	0	0	NA	NA	NA	NA
VC_1460	2.46799	1.98987	2.94611	1.48055	0.566137	0.738493	1
VC_1461	5.67469	5.09211	6.25728	1.22882	0.297271	0.78631	1
VC_1462	0.902911	0.743721	1.0621	1.42809	0.514087	1	1
VC_1463	1.10414	1.17926	1.02903	0.872603	-0.196603	1	1
VC_1464	128.142	118.261	138.023	1.1671	0.22293	0.272368	1
VC_1465	40.3267	37.434	43.2193	1.15455	0.207329	0.504254	1
VC_1466	7.19426	7.06914	7.31938	1.0354	0.0501861	1	1
VC_1467	9.21206	10.1173	8.30678	0.821045	-0.284467	0.711083	1
VC_1468	0.736187	0.368651	1.10372	2.99395	1.58205	0.758764	1
VC_1469	2.26144	1.98345	2.53943	1.28031	0.356492	0.904584	1
VC_1471	6.11645	6.01724	6.21565	1.03297	0.046805	1	1
VC_1472	9.89376	10.6674	9.12014	0.854955	-0.226079	0.764084	1
VC_1473	9.38764	9.68821	9.08707	0.937951	-0.0924157	0.943907	1
VC_1474	1.34483	1.17926	1.5104	1.28081	0.357052	1	1
VC_1475	2.25095	1.9294	2.5725	1.33332	0.415021	0.901167	1
VC_1477	36.7733	36.2772	37.2694	1.02735	0.0389265	0.906275	1
VC_1478	54.9701	54.3888	55.5513	1.02137	0.0305099	0.902482	1
VC_1479	56.6726	54.109	59.2362	1.09476	0.130609	0.534565	1
VC_1480	72.1423	70.5003	73.7844	1.04658	0.0656863	0.775158	1
VC_1481	116.964	113.629	120.299	1.0587	0.0822871	0.714367	1
VC_1482	123.281	122.231	124.331	1.01718	0.0245757	0.929533	1
VC_1483	294.14	293.212	295.068	1.00633	0.00910197	1	1
VC_1484	7756.73	6136.74	9376.72	1.52796	0.611611	0.0217847	0.415458
VC_1485	206.739	204.791	208.687	1.01903	0.0271906	0.911716	1
VC_1486	151.196	135.679	166.714	1.22874	0.297178	0.112722	0.924045
VC_1487	15.1954	14.0173	16.3734	1.16808	0.224138	0.67302	1
VC_1488	152.894	140.442	165.345	1.17732	0.235508	0.222516	1
VC_1489	0	0	0	NA	NA	NA	NA
VC_1490	73.9839	65.122	82.8458	1.27216	0.347285	0.124873	0.975081
VC_1491	65.4827	58.9747	71.9907	1.22071	0.287715	0.284456	1
VC_1492	3462.56	3275.82	3649.3	1.11401	0.155762	0.221718	1
VC_1493	16.4517	15.0698	17.8336	1.1834	0.242935	0.581995	1
VC_1494	249.812	247.834	251.789	1.01596	0.0228407	0.870557	1
VC_1495	15.1295	16.6493	13.6098	0.817445	-0.290806	0.603784	1
VC_1496	882.582	902.437	862.726	0.955996	-0.0649231	0.631791	1
VC_1497	730.311	808.666	651.956	0.806213	-0.310768	0.0537262	0.656351
VC_1498	17.4048	17.4818	17.3277	0.991184	-0.012775	1	1
VC_1499	50.519	48.5653	52.4728	1.08046	0.111644	0.718872	1
VC_1500	15.4415	16.684	14.199	0.851053	-0.23268	0.653728	1
VC_1501	40.9516	37.6218	44.2814	1.17702	0.235133	0.423228	1
VC_1502	45.269	42.5132	48.0248	1.12964	0.175868	0.576422	1
VC_1503	149.24	143.967	154.514	1.07326	0.102	0.618906	1
VC_1504	21.5902	22.6408	20.5395	0.90719	-0.140523	0.753911	1
VC_1505	47.6807	46.7471	48.6142	1.03994	0.0565005	0.856631	1
VC_1506	44.6788	41.7979	47.5597	1.13785	0.186308	0.498375	1
VC_1507	40.2984	42.5801	38.0166	0.892825	-0.163551	0.608818	1
VC_1508	42.138	41.6705	42.6055	1.02244	0.0320134	0.950494	1
VC_1509	358.504	366.233	350.775	0.957794	-0.0622134	0.763281	1
VC_1510	55.8804	58.6323	53.1284	0.906129	-0.142211	0.647149	1
VC_1511	138.776	130.226	147.326	1.13131	0.17799	0.321528	1
VC_1512	110.066	111.537	108.595	0.973627	-0.0385589	0.890716	1
VC_1514	65.5902	63.1904	67.99	1.07595	0.105617	0.667631	1
VC_1515	46.6366	42.4946	50.7787	1.19494	0.256944	0.368736	1
VC_1516	86.4373	76.1302	96.7444	1.27078	0.34571	0.11854	0.955696
VC_1517	82.7811	70.7519	94.8103	1.34004	0.422275	0.0571924	0.673579
VC_1518	46.3427	38.5625	54.1229	1.40351	0.489042	0.0811527	0.793087
VC_1519	49.1628	46.219	52.1066	1.12738	0.17298	0.589452	1
VC_1520	92.2274	86.4058	98.049	1.13475	0.182374	0.431643	1
VC_1521	86.0034	82.904	89.1027	1.07477	0.104028	0.651087	1
VC_1522	42.8424	42.6812	43.0036	1.00755	0.0108543	1	1
VC_1523	81.2255	90.742	71.709	0.790252	-0.339615	0.144634	1
VC_1524	27.7767	32.2343	23.3191	0.723425	-0.467084	0.214344	1
VC_1525	28.2234	29.8914	26.5555	0.8884	-0.170718	0.648493	1
VC_1526	18.9113	19.5578	18.2648	0.933887	-0.0986794	0.867124	1
VC_1527	95.0387	92.4938	97.5836	1.05503	0.0772812	0.706404	1
VC_1528	39.021	36.9798	41.0622	1.1104	0.151075	0.572989	1
VC_1529	32.5303	33.0856	31.975	0.966433	-0.0492584	0.924239	1
VC_1530	2.06701	2.29163	1.84239	0.803963	-0.314799	0.932839	1
VC_1531	70.1148	75.1098	65.1197	0.866994	-0.205906	0.400716	1
VC_1532	243.659	240.561	246.756	1.02575	0.0366786	0.858113	1
VC_1533	8.73073	8.51537	8.9461	1.05058	0.0711895	1	1
VC_1534	17.6548	15.5588	19.7507	1.26942	0.344169	0.46049	1
VC_1535	15.2444	13.7504	16.7384	1.21731	0.283693	0.561242	1
VC_1536	8.50033	8.61063	8.39002	0.97438	-0.037444	1	1
VC_1537	114.698	107.671	121.725	1.13052	0.17699	0.358609	1
VC_1538	580.573	495.959	665.187	1.34121	0.42354	0.0023341	0.079002
VC_1539	549.919	516.505	583.334	1.12939	0.17554	0.232231	1
VC_1540	31.8427	32.5484	31.137	0.956638	-0.0639556	0.846692	1
VC_1541	9.7154	7.81286	11.6179	1.48703	0.572432	0.254912	1
VC_1542	7.71184	4.64373	10.7799	2.3214	1.21499	0.0318156	0.502272
VC_1543	62.9406	60.5457	65.3355	1.07911	0.109843	0.628795	1
VC_1544	25.9609	25.0919	26.8299	1.06926	0.0966185	0.840322	1
VC_1545	14.6949	15.7054	13.6844	0.871317	-0.19873	0.708387	1
VC_1546	14.4414	15.0158	13.867	0.923496	-0.114822	0.897457	1
VC_1547	21.129	21.3535	20.9046	0.978979	-0.0306505	0.958554	1
VC_1548	11.4662	11.6048	11.3276	0.976114	-0.0348777	0.995059	1
VC_1549	5.85264	5.8963	5.80897	0.98519	-0.0215264	1	1
VC_1550	2.45361	2.6667	2.24052	0.840184	-0.251223	0.927532	1
VC_1551	1.51082	1.17926	1.84239	1.56232	0.643694	0.848659	1
VC_1552	2.65484	3.10224	2.20744	0.711565	-0.490933	0.782175	1
VC_1553	3.58546	3.16271	4.00821	1.26733	0.341797	0.820522	1
VC_1554	18.2579	18.1174	18.3983	1.0155	0.0221972	1	1
VC_1555	38.7981	34.8754	42.7207	1.22495	0.292728	0.337962	1
VC_1556	28.4424	24.5033	32.3816	1.32152	0.402195	0.287008	1
VC_1557	15.0546	13.7027	16.4064	1.19731	0.259798	0.613491	1
VC_1558	45.5518	40.25	50.8536	1.26344	0.337362	0.239362	1
VC_1559	49.3978	38.8294	59.9661	1.54435	0.626996	0.0203218	0.399734
VC_1560	1571.07	1423.41	1718.74	1.20748	0.271998	0.0456546	0.608243
VC_1561	29.1108	27.9812	30.2404	1.08074	0.112018	0.75067	1
VC_1562	4.55016	5.09211	4.00821	0.787141	-0.345306	0.799498	1
VC_1563	3.76858	3.85238	3.68477	0.956492	-0.0641745	1	1
VC_1564	0	0	0	NA	NA	NA	NA
VC_1565	5.88313	7.02793	4.73833	0.674214	-0.568722	0.526419	1
VC_1566	9.50742	11.3635	7.65136	0.673329	-0.570616	0.390613	1
VC_1567	11.4928	11.5919	11.3937	0.982902	-0.0248803	0.995324	1
VC_1568	11.5108	12.1008	10.9209	0.902496	-0.148008	0.856907	1
VC_1569	0	0	0	NA	NA	NA	NA
VC_1570	3.98787	3.16271	4.81302	1.5218	0.605782	0.596462	1
VC_1571	5.85581	5.45434	6.25728	1.14721	0.19813	0.899291	1
VC_1572	2.61428	3.09582	2.13275	0.688912	-0.537609	0.77876	1
VC_1573	13.3274	12.5968	14.058	1.116	0.158339	0.814541	1
VC_1574	6.25031	7.01509	5.48554	0.781962	-0.354829	0.680415	1
VC_1575	10.0733	9.3003	10.8462	1.16622	0.221841	0.749212	1
VC_1576	6.61717	7.38374	5.8506	0.792362	-0.335768	0.684875	1
VC_1577	8.54067	6.5255	10.5558	1.61763	0.693882	0.361593	1
VC_1578	2.62208	2.29805	2.94611	1.282	0.3584	0.928673	1
VC_1579	12.4714	13.5406	11.4023	0.842082	-0.247968	0.661385	1
VC_1580	7.60525	7.51752	7.69298	1.02334	0.0332866	1	1
VC_1581	2.6904	2.73359	2.6472	0.968397	-0.0463292	1	1
VC_1582	23.609	22.2722	24.9459	1.12005	0.163559	0.71373	1
VC_1583	14.0138	14.974	13.0537	0.871756	-0.198004	0.710923	1
VC_1584	4.25654	3.10224	5.41084	1.74417	0.802542	0.422369	1
VC_1585	10.8925	12.0339	9.75103	0.810298	-0.303476	0.642849	1
VC_1586	0	0	0	NA	NA	NA	NA
VC_1587	0.350317	0.368651	0.331983	0.900536	-0.151144	1	1
VC_1588	19.0833	19.0297	19.1369	1.00563	0.00810155	1	1
VC_1589	10.2412	13.4865	6.99594	0.518735	-0.946931	0.0846171	0.796312
VC_1590	103.237	117.636	88.838	0.755195	-0.405079	0.049874	0.634808
VC_1591	186.425	249.067	123.784	0.496988	-1.00872	2.29e-06	0.000220135
VC_1592	3.3885	2.72717	4.04983	1.48499	0.570457	0.677629	1
VC_1593	8.65477	8.563	8.74654	1.02143	0.0305953	1	1
VC_1594	22.5568	22.3262	22.7875	1.02066	0.0295025	1	1
VC_1595	37.4126	36.6517	38.1734	1.04152	0.0586876	0.910043	1
VC_1596	16.3918	16.3026	16.4811	1.01095	0.0157181	1	1
VC_1597	13.1701	13.2865	13.0537	0.982478	-0.0255031	1	1
VC_1598	13.5969	15.1361	12.0577	0.796617	-0.328041	0.519894	1
VC_1599	117.013	117.768	116.258	0.987181	-0.0186136	0.927661	1
VC_1600	53.8782	53.1678	54.5885	1.02672	0.0380458	0.896495	1
VC_1601	110.499	100.761	120.238	1.1933	0.254954	0.211097	1
VC_1602	549.91	469.027	630.793	1.3449	0.427496	0.00260075	0.0857296
VC_1603	256.462	230.44	282.484	1.22585	0.29378	0.0770574	0.776151
VC_1604	32.0844	30.6003	33.5685	1.097	0.133564	0.735432	1
VC_1605	97.7023	94.6254	100.779	1.06503	0.0908995	0.717788	1
VC_1606	95.0675	80.5256	109.609	1.36117	0.44485	0.0389888	0.55068
VC_1607	107.804	89.7762	125.832	1.40162	0.487093	0.0196375	0.393415
VC_1608	51.432	45.3293	57.5347	1.26926	0.343989	0.202903	1
VC_1609	83.8518	69.6716	98.0321	1.40706	0.492684	0.0235968	0.434056
VC_1610	20.8202	18.728	22.9125	1.22344	0.290938	0.470955	1
VC_1611	10.8839	10.9215	10.8462	0.993104	-0.00998291	1	1
VC_1612	87.2695	87.063	87.4761	1.00475	0.00683042	0.990825	1
VC_1613	144.304	144.894	143.715	0.991862	-0.011789	0.991733	1
VC_1614	46.6639	42.6567	50.671	1.18788	0.248388	0.345645	1
VC_1615	21.1379	18.8489	23.4269	1.24288	0.313686	0.451719	1
VC_1616	44.5805	41.1372	48.0238	1.16741	0.223307	0.41153	1
VC_1617	208.068	185.334	230.802	1.24533	0.316529	0.179113	1
VC_1618	39.4513	38.2976	40.6051	1.06025	0.0844067	0.868979	1
VC_1619	15.84	17.1736	14.5065	0.844693	-0.2435	0.650633	1
VC_1621	146.354	157.405	135.304	0.859588	-0.218282	0.244915	1
VC_1622	137.597	147.635	127.56	0.864027	-0.210851	0.251734	1
VC_1623	21.9398	21.2074	22.6723	1.06907	0.0963595	0.833478	1
VC_1624	122.732	111.024	134.439	1.21089	0.276073	0.152416	1
VC_1627	63.7144	65.031	62.3977	0.959507	-0.0596341	0.82364	1
VC_1628	35.0659	28.9791	41.1527	1.42008	0.505977	0.106413	0.903558
VC_1629	57.5656	52.5508	62.5803	1.19085	0.251995	0.343264	1
VC_1630	76.0333	66.4157	85.651	1.28962	0.366944	0.111497	0.921149
VC_1631	85.5364	84.8746	86.1982	1.0156	0.0223254	0.935063	1
VC_1632	44.2305	42.5615	45.8995	1.07843	0.108931	0.71895	1
VC_1633	180.762	170.938	190.587	1.11495	0.156978	0.383109	1
VC_1634	92.6494	92.0063	93.2924	1.01398	0.0200266	0.945394	1
VC_1635	65.5291	58.81	72.2482	1.2285	0.296902	0.214066	1
VC_1636	25.8937	23.887	27.9005	1.16802	0.224069	0.578669	1
VC_1637	5.88346	6.64644	5.12048	0.770409	-0.376303	0.683875	1
VC_1638	11.8661	11.7321	12.0001	1.02284	0.0325815	1	1
VC_1639	24.2418	21.4551	27.0284	1.25977	0.333155	0.392662	1
VC_1640	629.581	695.665	563.496	0.81001	-0.303989	0.15839	1
VC_1641	100.357	95.3451	105.369	1.10513	0.144214	0.464275	1
VC_1642	4.93783	5.46076	4.41489	0.808475	-0.306724	0.778221	1
VC_1643	104.456	94.5156	114.397	1.21035	0.27542	0.19283	1
VC_1644	41.7071	38.2864	45.1279	1.17869	0.237188	0.400473	1
VC_1645	119.71	118.623	120.797	1.01833	0.0262038	0.919522	1
VC_1646	3.00657	3.10866	2.90449	0.934321	-0.0980094	1	1
VC_1647	9.47708	9.31956	9.63459	1.0338	0.047962	1	1
VC_1648	0.37186	0.743721	0	0	#NAME?	0.7017	1
VC_1649	99.9321	97.4516	102.413	1.05091	0.0716354	0.747641	1
VC_1650	44.6185	41.2548	47.9822	1.16307	0.217936	0.433312	1
VC_1651	45.5796	45.6161	45.5431	0.998401	-0.00230941	1	1
VC_1652	99.6787	97.3761	101.981	1.04729	0.0666651	0.751105	1
VC_1653	102.391	109.124	95.6579	0.876596	-0.190015	0.378194	1
VC_1654	2.86761	3.16271	2.5725	0.813386	-0.297988	0.919121	1
VC_1655	28.7653	33.2573	24.2733	0.729865	-0.454298	0.184025	1
VC_1656	35.4029	37.0717	33.734	0.909966	-0.136116	0.678162	1
VC_1657	1.11126	1.11879	1.10372	0.986532	-0.0195628	1	1
VC_1658	15.3402	14.8215	15.8588	1.06998	0.0975886	0.915496	1
VC_1659	19.7381	21.5349	17.9414	0.833132	-0.263383	0.553806	1
VC_1661	121.657	116.883	126.431	1.08169	0.113291	0.49886	1
VC_1662	55.9392	49.713	62.1653	1.25048	0.322487	0.194085	1
VC_1663	788.883	749.186	828.58	1.10597	0.145318	0.448771	1
VC_1664	81.753	86.8676	76.6383	0.882243	-0.180752	0.4258	1
VC_1665	36.8438	39.9867	33.7009	0.842803	-0.246733	0.446043	1
VC_1666	15.2289	14.6407	15.8172	1.08036	0.111507	0.853644	1
VC_1667	11.8565	12.1612	11.5518	0.949886	-0.0741741	0.99006	1
VC_1668	41.894	40.0948	43.6932	1.08975	0.123991	0.686012	1
VC_1669	40.8218	28.4162	53.2274	1.87314	0.905457	0.00219091	0.0755159
VC_1670	141.603	136.528	146.679	1.07436	0.103471	0.570443	1
VC_1671	108.209	109.954	106.464	0.968253	-0.0465445	0.878929	1
VC_1672	24.208	25.7436	22.6723	0.880694	-0.183287	0.688368	1
VC_1673	144.362	142.952	145.773	1.01973	0.0281933	0.860869	1
VC_1674	32.0741	32.9781	31.1701	0.945176	-0.0813457	0.837496	1
VC_1675	22.0438	24.7767	19.3109	0.779398	-0.359567	0.342352	1
VC_1676	48.9896	42.0468	55.9323	1.33024	0.411688	0.12395	0.975081
VC_1677	30.0692	26.5955	33.543	1.26123	0.334832	0.303341	1
VC_1678	79.4057	69.8493	88.9621	1.27363	0.348946	0.106905	0.903558
VC_1679	12.5164	13.3817	11.651	0.870667	-0.199807	0.777841	1
VC_1680	80.6866	81.7557	79.6175	0.973847	-0.0382327	0.851024	1
VC_1681	52.8104	56.7911	48.8297	0.859813	-0.217906	0.432492	1
VC_1682	64.9989	66.8036	63.1941	0.945968	-0.0801366	0.768332	1
VC_1683	62.1841	63.8544	60.5137	0.947682	-0.0775246	0.775791	1
VC_1684	39.9505	38.159	41.742	1.0939	0.129476	0.646772	1
VC_1685	33.9695	33.5495	34.3896	1.02504	0.0356796	0.924422	1
VC_1686	88.9086	83.469	94.3482	1.13034	0.176754	0.429017	1
VC_1687	10.9489	10.2383	11.6596	1.13882	0.187543	0.770164	1
VC_1688	4.35067	3.91285	4.7885	1.22379	0.291353	0.850502	1
VC_1689	10.1969	10.9087	9.4852	0.869509	-0.201727	0.767912	1
VC_1690	108.859	107.903	109.815	1.01772	0.0253443	0.946212	1
VC_1691	0	0	0	NA	NA	NA	NA
VC_1692	25.375	24.9993	25.7507	1.03005	0.0427208	0.976698	1
VC_1693	3.59938	3.84596	3.35279	0.871769	-0.197982	0.912484	1
VC_1694	0	0	0	NA	NA	NA	NA
VC_1695	7.40264	7.89259	6.9127	0.875847	-0.19125	0.876575	1
VC_1696	77.4479	77.3116	77.5841	1.00353	0.00507708	1	1
VC_1697	41.8336	41.3276	42.3397	1.02449	0.034907	0.946778	1
VC_1698	50.8348	48.0024	53.6673	1.11801	0.160937	0.586867	1
VC_1699	1216.8	1134.07	1299.53	1.1459	0.196481	0.350458	1
VC_1700	42.4083	39.7219	45.0947	1.13526	0.183023	0.5732	1
VC_1701	5.61761	5.74968	5.48554	0.954059	-0.0678498	0.997563	1
VC_1702	30.8118	27.7806	33.843	1.21823	0.284783	0.406475	1
VC_1703	68.6359	67.6528	69.6191	1.02907	0.0413344	0.876528	1
VC_1704	93.9985	90.04	97.957	1.08793	0.121583	0.568645	1
VC_1705	0	0	0	NA	NA	NA	NA
VC_1706	78.5172	76.3303	80.7042	1.0573	0.0803874	0.77213	1
VC_1707	331.652	346.208	317.097	0.915916	-0.126713	0.537785	1
VC_1708	16.8852	16.02	17.7504	1.10801	0.14797	0.759057	1
VC_1709	76.3921	83.0179	69.7663	0.840376	-0.250893	0.269065	1
VC_1710	602.974	605.113	600.836	0.992933	-0.0102321	0.962162	1
VC_1711	75.0511	75.9455	74.1566	0.976445	-0.0343889	0.890612	1
VC_1712	7.95893	8.24198	7.67589	0.931316	-0.102657	0.959259	1
VC_1713	6.27948	7.08198	5.47699	0.77337	-0.370769	0.698866	1
VC_1714	363.194	349.232	377.156	1.07996	0.110975	0.43722	1
VC_1715	29.5115	27.2305	31.7924	1.16753	0.223459	0.545373	1
VC_1716	36.8735	41.7058	32.0411	0.768266	-0.380321	0.206418	1
VC_1717	49.3816	50.6059	48.1572	0.951613	-0.0715535	0.809095	1
VC_1718	44.8116	44.395	45.2281	1.01877	0.0268216	0.999686	1
VC_1719	38.678	42.8086	34.5475	0.807023	-0.309319	0.300674	1
VC_1720	6.45307	6.32542	6.58071	1.04036	0.0570828	1	1
VC_1721	127.765	125.182	130.348	1.04127	0.0583493	0.770002	1
VC_1722	246.552	260.166	232.938	0.895343	-0.159487	0.357706	1
VC_1723	26.8508	26.2995	27.402	1.04192	0.0592466	0.898293	1
VC_1724	16.2021	14.828	17.5763	1.18535	0.245313	0.642233	1
VC_1725	46.1361	44.0895	48.1827	1.09284	0.128081	0.705152	1
VC_1726	684.032	669.973	698.091	1.04197	0.0593117	0.655264	1
VC_1727	699.017	714.534	683.499	0.956565	-0.0640646	0.680656	1
VC_1728	308.048	294.825	321.27	1.0897	0.123928	0.430031	1
VC_1729	18.6275	15.3716	21.8834	1.42363	0.509573	0.256036	1
VC_1730	499.064	515.496	482.632	0.936247	-0.0950383	0.4881	1
VC_1731	11.4185	11.8659	10.9711	0.924588	-0.113117	0.924819	1
VC_1732	24.4821	21.5953	27.369	1.26736	0.341822	0.360406	1
VC_1733	0	0	0	NA	NA	NA	NA
VC_1734	0	0	0	NA	NA	NA	NA
VC_1735	3.58177	3.85238	3.31117	0.859512	-0.21841	0.910894	1
VC_1736	14.7076	13.8552	15.56	1.12305	0.167416	0.794574	1
VC_1737	98.3907	112.657	84.1245	0.746731	-0.42134	0.221305	1
VC_1738	489.513	501.626	477.4	0.951703	-0.0714159	0.615253	1
VC_1739	112.389	112.314	112.463	1.00133	0.00192257	0.99877	1
VC_1740	145.292	140.254	150.33	1.07184	0.100087	0.622965	1
VC_1741	33.1178	34.2777	31.9579	0.932324	-0.101097	0.806767	1
VC_1742	16.074	18.6547	13.4934	0.723327	-0.467281	0.344452	1
VC_1743	35.9737	37.5164	34.4311	0.91776	-0.12381	0.71923	1
VC_1744	13.593	14.0906	13.0953	0.929359	-0.105692	0.905719	1
VC_1745	36.4172	32.5773	40.257	1.23574	0.305372	0.361057	1
VC_1746	7.78457	7.5111	8.05804	1.07282	0.101405	0.94344	1
VC_1747	1.17173	1.23973	1.10372	0.890293	-0.167647	1	1
VC_1748	2.47853	3.15629	1.80076	0.570532	-0.80962	0.620729	1
VC_1749	4.79316	5.21305	4.37327	0.838908	-0.253415	0.900075	1
VC_1750	12.8101	12.8986	12.7217	0.986287	-0.0199209	1	1
VC_1751	47.8415	49.1441	46.5389	0.946988	-0.0785814	0.780466	1
VC_1752	2.85607	3.53778	2.17437	0.614614	-0.702247	0.612927	1
VC_1753	33.8677	35.5779	32.1575	0.903861	-0.145827	0.682961	1
VC_1754	48.6187	50.6728	46.5646	0.918926	-0.121979	0.660399	1
VC_1755	14.7953	15.4577	14.1328	0.91429	-0.129277	0.896367	1
VC_1756	16.6671	16.8114	16.5228	0.982831	-0.024985	1	1
VC_1757	168.484	168.848	168.12	0.995689	-0.00623221	0.986317	1
VC_1758	8.27528	8.12746	8.4231	1.03638	0.0515463	1	1
VC_1760	174.769	185.215	164.323	0.887199	-0.172671	0.348157	1
VC_1761	16.3404	18.2576	14.4232	0.789983	-0.340107	0.48937	1
VC_1762	60.7977	71.6448	49.9506	0.697198	-0.52036	0.0395812	0.554875
VC_1763	60.7999	67.0776	54.5223	0.812824	-0.298986	0.236223	1
VC_1764	64.9554	74.525	55.3859	0.743186	-0.428204	0.0802292	0.787001
VC_1765	187.656	194.027	181.285	0.934328	-0.0979996	0.656787	1
VC_1766	106.586	111.686	101.485	0.90867	-0.138171	0.594914	1
VC_1767	76.0876	80.3668	71.8084	0.893508	-0.162447	0.518504	1
VC_1768	175.459	177.591	173.327	0.97599	-0.0350617	0.941225	1
VC_1769	139.78	144.307	135.254	0.937265	-0.0934712	0.634493	1
VC_1770	90.3669	89.9881	90.7458	1.00842	0.0120967	0.937359	1
VC_1771	108.643	114.664	102.622	0.894984	-0.160067	0.476316	1
VC_1772	29.3158	33.9343	24.6972	0.727797	-0.458393	0.261016	1
VC_1773	63.2276	72.081	54.3741	0.754347	-0.406699	0.359549	1
VC_1774	48.9522	59.688	38.2163	0.640267	-0.643254	0.170303	1
VC_1775	125.69	140.794	110.586	0.785447	-0.348414	0.273152	1
VC_1776	560.898	653.134	468.662	0.717559	-0.478831	0.158486	1
VC_1777	300.878	295.29	306.466	1.03785	0.0535978	0.824296	1
VC_1778	161.899	163.453	160.345	0.980986	-0.0276952	0.957087	1
VC_1779	862.417	913.416	811.417	0.888332	-0.170829	0.64536	1
VC_1780	7.92865	7.06914	8.78816	1.24317	0.314026	0.686621	1
VC_1781	54.3094	56.2133	52.4055	0.932262	-0.101193	0.790225	1
VC_1782	66.3585	65.5649	67.152	1.02421	0.0345065	0.962768	1
VC_1783	98.6828	107.509	89.8564	0.835801	-0.258769	0.491586	1
VC_1784	728.839	758.543	699.135	0.921682	-0.11766	0.712546	1
VC_1785	0.568087	0.80419	0.331983	0.412817	-1.27643	0.959824	1
VC_1786	1.91365	2.35852	1.46878	0.622755	-0.683262	0.741335	1
VC_1787	1.50945	1.98987	1.02903	0.517132	-0.951395	0.748248	1
VC_1788	12.5431	13.6423	11.4439	0.838856	-0.253504	0.637663	1
VC_1789	54.0176	56.3182	51.717	0.918299	-0.122963	0.684807	1
VC_1790	44.4924	47.3004	41.6843	0.881266	-0.18235	0.580538	1
VC_1791	12.4849	12.5299	12.4399	0.992814	-0.0104052	1	1
VC_1792	2.64773	3.16271	2.13275	0.674342	-0.568448	0.767561	1
VC_1793	2.82083	3.10224	2.53943	0.818579	-0.288807	0.918609	1
VC_1794	6.34731	7.31685	5.37776	0.734983	-0.444216	0.587196	1
VC_1795	1.89711	2.35852	1.43571	0.608732	-0.716121	0.753089	1
VC_1796	0.939947	1.54791	0.331983	0.214472	-2.22114	0.487502	1
VC_1797	7.30526	6.62718	7.98334	1.20464	0.268598	0.748033	1
VC_1798	19.0579	20.2823	17.8336	0.87927	-0.185623	0.704657	1
VC_1799	11.1257	11.3635	10.8878	0.958142	-0.0616881	1	1
VC_1800	1.88089	1.55433	2.20744	1.42019	0.506085	0.879822	1
VC_1801	0.184325	0.368651	0	0	#NAME?	0.978946	1
VC_1802	0.20334	0	0.406681	Inf	Inf	1	1
VC_1803	143.879	134.923	152.836	1.13276	0.179847	0.338432	1
VC_1804	2.27977	2.3521	2.20744	0.938499	-0.0915722	1	1
VC_1805	4.18147	3.90643	4.45651	1.14081	0.190064	0.967343	1
VC_1806	5.86633	5.95677	5.7759	0.969636	-0.0444844	1	1
VC_1808	57.5603	69.0129	46.1077	0.668103	-0.581857	0.011157	0.263629
VC_1809	4.3532	4.65657	4.04983	0.869703	-0.201406	0.900022	1
VC_1810	23.3557	20.3299	26.3816	1.29767	0.375926	0.345337	1
VC_1811	37.5686	32.6726	42.4646	1.2997	0.378179	0.205614	1
VC_1812	3.81324	4.34839	3.27809	0.753864	-0.407624	0.785609	1
VC_1813	0	0	0	NA	NA	NA	NA
VC_1814	4.70498	5.77536	3.6346	0.629329	-0.668113	0.504385	1
VC_1815	4.51281	5.09211	3.93351	0.772472	-0.372445	0.795199	1
VC_1816	3.35689	3.47731	3.23647	0.93074	-0.103551	1	1
VC_1817	28.468	29.0524	27.8835	0.959768	-0.0592423	0.952548	1
VC_1818	1.32402	1.17926	1.46878	1.24551	0.316738	1	1
VC_1819	63.2456	58.2354	68.2559	1.17207	0.229057	0.33939	1
VC_1820	0	0	0	NA	NA	NA	NA
VC_1821	48.964	50.2277	47.7003	0.94968	-0.0744861	0.818006	1
VC_1822	167.642	175.053	160.23	0.915321	-0.12765	0.496272	1
VC_1823	11.3555	12.1136	10.5975	0.874839	-0.19291	0.786025	1
VC_1824	8.13446	9.68821	6.58071	0.67925	-0.557986	0.422128	1
VC_1825	1.12569	1.55433	0.697042	0.448452	-1.15698	0.742389	1
VC_1826	3.7022	3.47089	3.93351	1.13329	0.180512	0.958912	1
VC_1827	10.2828	10.2254	10.3402	1.01122	0.0161001	1	1
VC_1828	7.56542	7.88617	7.24468	0.918656	-0.122403	0.968729	1
VC_1829	0.923722	0.743721	1.10372	1.48405	0.569545	1	1
VC_1830	2.44397	1.98345	2.90449	1.46436	0.550271	0.760446	1
VC_1831	389.046	379.676	398.417	1.04936	0.0695117	0.62541	1
VC_1832	92.1035	88.1571	96.05	1.08953	0.123709	0.556304	1
VC_1833	177.179	163.728	190.63	1.16431	0.219476	0.229446	1
VC_1834	136.421	148.262	124.58	0.84027	-0.251075	0.196059	1
VC_1835	1114.66	1090.39	1138.92	1.0445	0.0628144	0.587416	1
VC_1836	682.634	640.936	724.331	1.13012	0.17647	0.177514	1
VC_1837	277.683	280.572	274.794	0.979405	-0.0300227	0.876959	1
VC_1838	82.262	82.1597	82.3643	1.00249	0.00358857	0.970584	1
VC_1839	179.487	183.622	175.352	0.954961	-0.0664866	0.744867	1
VC_1840	112.845	117.94	107.75	0.913601	-0.130363	0.536687	1
VC_1841	184.462	165.45	203.474	1.22982	0.298446	0.209731	1
VC_1842	76.9405	74.779	79.102	1.05781	0.0810812	0.89197	1
VC_1843	486.512	359.634	613.391	1.7056	0.770279	3.32e-05	0.00230939
VC_1844	594.716	380.096	809.336	2.12929	1.09037	1.04e-13	2.45e-11
VC_1845	52.8376	51.4519	54.2234	1.05387	0.0756905	0.795904	1
VC_1846	28.6093	29.1856	28.0329	0.960507	-0.0581323	0.903864	1
VC_1847	16.7846	17.4947	16.0745	0.918821	-0.122144	0.818787	1
VC_1848	278.357	267.413	289.301	1.08185	0.113501	0.492856	1
VC_1849	435.295	450.816	419.773	0.931141	-0.102929	0.473647	1
VC_1850	28.2939	24.5638	32.0241	1.30371	0.382623	0.282844	1
VC_1851	118.758	111.666	125.85	1.12702	0.172517	0.391007	1
VC_1852	33.0376	34.573	31.5022	0.911178	-0.134196	0.719779	1
VC_1853	205.584	226.946	184.222	0.811741	-0.300909	0.0847236	0.796312
VC_1854	403.709	425.468	381.95	0.897718	-0.155666	0.699818	1
VC_1855	98.6454	96.711	100.58	1.04	0.0565894	0.82695	1
VC_1856	65.922	68.1771	63.6669	0.933846	-0.0987437	0.714961	1
VC_1857	28.863	28.108	29.618	1.05372	0.0754957	0.873673	1
VC_1858	12.8069	12.8921	12.7217	0.986778	-0.0192028	1	1
VC_1859	102.078	96.2653	107.891	1.12077	0.164484	0.448114	1
VC_1860	127.309	130.851	123.767	0.945861	-0.0802997	0.728527	1
VC_1861	42.0379	39.9354	44.1405	1.1053	0.144435	0.651017	1
VC_1862	96.4652	92.7153	100.215	1.08089	0.112222	0.581746	1
VC_1863	735.891	639.881	831.901	1.30009	0.37861	0.015096	0.325952
VC_1864	360.363	339.223	381.504	1.12464	0.169466	0.338544	1
VC_1865	47.048	42.8027	51.2932	1.19836	0.261065	0.357996	1
VC_1866	816.834	875.454	758.214	0.866081	-0.207426	0.3512	1
VC_1867	220.074	217.746	222.401	1.02138	0.0305207	0.849206	1
VC_1868	461.831	457.576	466.085	1.01859	0.026579	0.864166	1
VC_1869	83.4555	77.7407	89.1704	1.14702	0.197894	0.367655	1
VC_1870	11.4142	11.4175	11.4108	0.999413	-0.000846649	1	1
VC_1871	45.6247	45.4662	45.7832	1.00697	0.010024	1	1
VC_1872	2516.72	2903.96	2129.49	0.733306	-0.447513	0.0943116	0.844981
VC_1873	459.078	501.274	416.882	0.831644	-0.265963	0.0684666	0.73494
VC_1874	3060.82	3566.8	2554.84	0.716284	-0.481396	0.00147628	0.0549146
VC_1875	88.1346	86.1705	90.0987	1.04559	0.0643119	0.789961	1
VC_1876	28.2462	28.2353	28.257	1.00077	0.00110734	1	1
VC_1877	87.6539	84.1972	91.1106	1.08211	0.113847	0.624696	1
VC_1878	272.743	272.94	272.546	0.998557	-0.00208318	0.963721	1
VC_1879	35.2106	33.7496	36.6716	1.08658	0.119793	0.7693	1
VC_1880	14.592	12.7776	16.4064	1.284	0.360644	0.455748	1
VC_1881	0.75773	0.743721	0.771739	1.03767	0.0533521	1	1
VC_1882	29.3796	28.1208	30.6384	1.08953	0.123702	0.789033	1
VC_1883	22.3226	21.7157	22.9296	1.0559	0.0784708	0.896575	1
VC_1884	19.7667	20.2887	19.2447	0.94854	-0.076219	0.858539	1
VC_1885	8.24877	7.8257	8.67184	1.10812	0.148118	0.870273	1
VC_1886	72.3886	74.1975	70.5796	0.95124	-0.072119	0.775539	1
VC_1887	103.638	103.444	103.832	1.00376	0.00540783	0.991778	1
VC_1888	65.2627	60.094	70.4314	1.17202	0.228996	0.359312	1
VC_1889	14.8021	16.4427	13.1614	0.800439	-0.321136	0.543493	1
VC_1890	58.1141	59.9383	56.29	0.939132	-0.0906006	0.725367	1
VC_1891	0.923722	0.743721	1.10372	1.48405	0.569545	1	1
VC_1892	72.0167	81.3612	62.6722	0.770296	-0.376515	0.234686	1
VC_1893	147.79	144.537	151.043	1.04501	0.0635184	0.744002	1
VC_1894	279.975	294.807	265.143	0.899378	-0.153001	0.457572	1
VC_1895	95.8937	92.071	99.7164	1.08304	0.115085	0.59672	1
VC_1896	111.048	110.363	111.733	1.01242	0.0178076	0.979508	1
VC_1897	36.0825	36.3558	35.8092	0.984964	-0.021857	0.940722	1
VC_1898	380.23	369.254	391.206	1.05945	0.0833173	0.6149	1
VC_1899	19.3794	19.1159	19.6429	1.02757	0.039238	0.970809	1
VC_1900	98.8601	86.8981	110.822	1.27531	0.350848	0.102868	0.882625
VC_1901	173.237	171.296	175.177	1.02266	0.0323261	0.90001	1
VC_1902	18.598	17.5615	19.6344	1.11803	0.160962	0.733939	1
VC_1903	291.349	304.078	278.621	0.916284	-0.126134	0.42793	1
VC_1904	637.793	681.053	594.533	0.872961	-0.196011	0.167863	1
VC_1905	301.72	295.195	308.245	1.04421	0.06241	0.720395	1
VC_1906	35.4689	34.3323	36.6054	1.06621	0.0924907	0.77228	1
VC_1907	169.522	162.556	176.488	1.0857	0.118632	0.493985	1
VC_1908	0.923722	0.743721	1.10372	1.48405	0.569545	1	1
VC_1909	220.545	209.171	231.919	1.10875	0.148937	0.441549	1
VC_1910	74.9735	73.3832	76.5639	1.04334	0.0612144	0.788757	1
VC_1911	77.4696	72.8557	82.0836	1.12666	0.172053	0.438293	1
VC_1912	273.319	260.111	286.527	1.10156	0.139546	0.401486	1
VC_1913	95.382	90.216	100.548	1.11453	0.15643	0.499387	1
VC_1914	1975.38	1930.21	2020.55	1.04681	0.0659939	0.623052	1
VC_1915	19356.6	16430.9	22282.4	1.35613	0.439498	0.000566587	0.0256466
VC_1916	177.929	177.078	178.78	1.00961	0.0138013	0.967888	1
VC_1917	3.58546	3.16271	4.00821	1.26733	0.341797	0.763655	1
VC_1918	345.968	367.155	324.78	0.884587	-0.176925	0.237401	1
VC_1919	1164.08	1147.9	1180.26	1.0282	0.0401159	0.84332	1
VC_1920	177.94	192.405	163.475	0.849641	-0.235075	0.165383	1
VC_1921	2055.03	2056.72	2053.35	0.998362	-0.00236578	0.962809	1
VC_1922	217.134	221.664	212.603	0.959122	-0.0602132	0.728673	1
VC_1923	744.212	734.662	753.762	1.026	0.0370277	0.799199	1
VC_1924	35.7642	36.4163	35.1121	0.964188	-0.0526143	0.858856	1
VC_1925	65.333	68.1103	62.5558	0.918449	-0.122729	0.648934	1
VC_1926	27.225	28.4836	25.9663	0.911623	-0.133491	0.785146	1
VC_1927	285.056	282.818	287.295	1.01583	0.0226594	0.898335	1
VC_1928	120.451	120.054	120.847	1.00661	0.00950223	0.990105	1
VC_1929	1282.06	1150.54	1413.59	1.22863	0.297055	0.122999	0.975081
VC_1930	0	0	0	NA	NA	NA	NA
VC_1931	60.3015	58.7773	61.8258	1.05187	0.0729502	0.796242	1
VC_1932	7.62217	7.37732	7.86702	1.06638	0.0927209	0.946824	1
VC_1933	37.0074	35.4505	38.5644	1.08784	0.121462	0.69725	1
VC_1934	61.7361	63.8132	59.659	0.9349	-0.0971163	0.777212	1
VC_1935	4.14845	5.0188	3.27809	0.653162	-0.614487	0.491865	1
VC_1936	5.81387	6.25853	5.36922	0.857904	-0.221112	0.873357	1
VC_1937	4.18662	3.9669	4.40634	1.11078	0.15157	0.964298	1
VC_1938	64.3911	61.8614	66.9207	1.08178	0.113413	0.597267	1
VC_1939	53.2113	55.4027	51.02	0.920894	-0.118894	0.653337	1
VC_1940	12.557	10.9151	14.199	1.30086	0.379464	0.490384	1
VC_1941	29.5148	21.3535	37.6761	1.7644	0.819179	0.00827775	0.205957
VC_1942	81.3837	66.9909	95.7766	1.4297	0.515708	0.0260802	0.453626
VC_1943	6.78775	6.57955	6.99594	1.06329	0.0885288	1	1
VC_1944	15.4115	14.4336	16.3893	1.1355	0.183325	0.73085	1
VC_1945	7.3092	7.00867	7.60974	1.08576	0.118706	0.937431	1
VC_1946	0.739396	0.37507	1.10372	2.94271	1.55715	0.796916	1
VC_1947	6.09375	7.07556	5.11193	0.722477	-0.468976	0.60119	1
VC_1948	0	0	0	NA	NA	NA	NA
VC_1949	7.93334	8.2484	7.61829	0.923608	-0.114648	0.962276	1
VC_1950	502.366	468.367	536.365	1.14518	0.195574	0.182354	1
VC_1951	123.055	107.572	138.538	1.28786	0.364975	0.0738246	0.749619
VC_1952	36.5993	31.366	41.8326	1.33369	0.415427	0.133149	1
VC_1953	14.1492	13.3277	14.9707	1.12328	0.167721	0.766641	1
VC_1954	0.383761	0.435539	0.331983	0.762236	-0.391691	1	1
VC_1955	33.857	30.702	37.0121	1.20553	0.269666	0.412672	1
VC_1956	195.045	199.305	190.785	0.957253	-0.0630277	0.692016	1
VC_1957	44.7989	43.1837	46.4141	1.07481	0.104077	0.763462	1
VC_1958	7.72963	8.18151	7.27775	0.889537	-0.168874	0.876868	1
VC_1959	36.7376	41.4672	32.008	0.771886	-0.373539	0.193524	1
VC_1960	68.6241	70.1451	67.1031	0.956633	-0.0639622	0.831751	1
VC_1961	56.9508	60.2086	53.6931	0.891784	-0.165233	0.571623	1
VC_1962	56.3298	63.5809	49.0786	0.771908	-0.3735	0.166527	1
VC_1963	45.7257	42.5224	48.929	1.15066	0.202467	0.489568	1
VC_1964	578.84	543.03	614.65	1.13189	0.178734	0.306627	1
VC_1965	37.3687	39.0359	35.7014	0.914578	-0.128822	0.701114	1
VC_1966	72.5035	72.3692	72.6377	1.00371	0.00534207	1	1
VC_1967	107.655	105.128	110.183	1.04808	0.0677534	0.790216	1
VC_1968	34.6653	32.3516	36.979	1.14304	0.192872	0.546576	1
VC_1969	2.64984	2.72717	2.5725	0.943287	-0.0842319	1	1
VC_1970	58.3466	56.2957	60.3974	1.07286	0.101462	0.727011	1
VC_1971	32.3571	29.5285	35.1857	1.19158	0.252879	0.494167	1
VC_1972	43.5149	43.753	43.2768	0.989117	-0.0157864	0.974177	1
VC_1973	112.045	95.7769	128.313	1.33971	0.421918	0.0382401	0.548585
VC_1974	34.3216	32.6442	35.9991	1.10277	0.141133	0.686781	1
VC_1975	161.294	156.973	165.615	1.05505	0.0773165	0.697184	1
VC_1976	56.4184	58.6381	54.1987	0.924292	-0.11358	0.625027	1
VC_1977	158.347	162.631	154.062	0.947315	-0.0780846	0.683601	1
VC_1978	11.7469	12.905	10.5889	0.820531	-0.285371	0.642723	1
VC_1979	27.4534	26.8078	28.0991	1.04817	0.0678708	0.905821	1
VC_1980	15.329	14.3924	16.2656	1.13015	0.176515	0.744862	1
VC_1981	32.8125	31.2771	34.3478	1.09818	0.135111	0.717184	1
VC_1982	3.98134	3.91285	4.04983	1.03501	0.0496422	1	1
VC_1983	370.99	368.329	373.651	1.01445	0.020695	0.896086	1
VC_1984	227.424	227.266	227.582	1.00139	0.00200149	0.991335	1
VC_1985	427.782	426.333	429.232	1.0068	0.00977995	0.975447	1
VC_1986	32.0302	30.1107	33.9497	1.1275	0.173122	0.625143	1
VC_1987	116.023	102.978	129.067	1.25335	0.325786	0.102899	0.882625
VC_1988	54.1034	50.0585	58.1483	1.16161	0.216121	0.447053	1
VC_1989	184.208	167.764	200.652	1.19603	0.258259	0.128296	0.98772
VC_1990	148.195	137.703	158.686	1.15238	0.204622	0.254825	1
VC_1991	309.572	324.579	294.565	0.90753	-0.139983	0.328063	1
VC_1992	25.0814	23.3241	26.8387	1.15069	0.202493	0.587162	1
VC_1993	283.171	285.638	280.703	0.982723	-0.0251432	0.865398	1
VC_1994	125.223	134.24	116.206	0.865658	-0.208131	0.28355	1
VC_1995	50.7209	51.0601	50.3818	0.986715	-0.0192953	0.932743	1
VC_1996	26.9271	25.2406	28.6135	1.13363	0.18095	0.671014	1
VC_1997	109.56	102.432	116.687	1.13916	0.187976	0.404533	1
VC_1998	40.3112	36.6646	43.9579	1.19892	0.261735	0.40337	1
VC_1999	20.4038	16.484	24.3236	1.47559	0.561296	0.149967	1
VC_2000	1010.38	1106.07	914.7	0.826985	-0.274068	0.223431	1
VC_2001	10.9571	10.6198	11.2945	1.06354	0.0888709	0.919109	1
VC_2002	38.4599	39.1028	37.817	0.967118	-0.048236	0.928311	1
VC_2003	23.4081	23.3305	23.4856	1.00665	0.00956198	1	1
VC_2004	12.6548	12.9114	12.3982	0.960256	-0.0585097	0.981468	1
VC_2005	447.358	380.312	514.404	1.35258	0.435717	0.0599208	0.699059
VC_2006	340.287	322.01	358.563	1.11352	0.155122	0.340897	1
VC_2007	70.572	76.8868	64.2572	0.835738	-0.258877	0.274613	1
VC_2008	131.032	131.478	130.586	0.993215	-0.00982144	0.942093	1
VC_2009	1137.9	1200.59	1075.21	0.895566	-0.159128	0.315396	1
VC_2010	802.218	861.334	743.102	0.862733	-0.213014	0.247002	1
VC_2011	36.7192	35.4056	38.0328	1.0742	0.103268	0.70344	1
VC_2012	262.69	243.424	281.956	1.15829	0.211998	0.17984	1
VC_2013	813.598	843.461	783.736	0.929191	-0.105953	0.520334	1
VC_2014	20.786	20.1614	21.4106	1.06196	0.0867329	0.875525	1
VC_2015	18.8268	18.7408	18.9128	1.00918	0.0131801	1	1
VC_2016	32.5557	30.1327	34.9787	1.16082	0.215149	0.499611	1
VC_2017	49.5105	48.5241	50.497	1.04066	0.0574967	0.856012	1
VC_2018	92.3374	93.291	91.3839	0.979557	-0.0297982	0.920949	1
VC_2019	167.442	176.918	157.966	0.892877	-0.163467	0.372431	1
VC_2020	2119.07	1957.9	2280.25	1.16464	0.219885	0.0919459	0.832387
VC_2021	344.262	326.012	362.511	1.11196	0.153099	0.319072	1
VC_2022	103.826	105.122	102.531	0.975357	-0.0359982	0.848603	1
VC_2023	115.272	122.479	108.066	0.882318	-0.180629	0.340142	1
VC_2024	143.01	153.174	132.847	0.867292	-0.20541	0.43714	1
VC_2025	518.623	548.44	488.807	0.891268	-0.166069	0.559569	1
VC_2026	1919.29	1929.16	1909.43	0.98977	-0.0148343	0.951988	1
VC_2027	28.7733	29.2808	28.2657	0.965331	-0.0509043	0.949006	1
VC_2028	45.7543	53.2604	38.2483	0.718137	-0.477668	0.10401	0.890123
VC_2029	3.14854	3.10224	3.19485	1.02985	0.0424369	1	1
[truncated: 1,829 more rows]

## Sheet: Column 2
id	baseMean	baseMeanA	baseMeanB	foldChange	log2FoldChange	pval	padj
VC_0001	4.23396	4.45309	4.01484	0.901585	-0.149465	0.935128	1
VC_0002	32.2224	32.9071	31.5378	0.958389	-0.0613172	0.897798	1
VC_0003	36.4731	35.7234	37.2229	1.04198	0.0593236	0.853876	1
VC_0004	187.049	187.412	186.687	0.996133	-0.00558972	1	1
VC_0005	25.7112	22.4415	28.9809	1.2914	0.368939	0.295074	0.860159
VC_0006	69.0073	62.1613	75.8533	1.22027	0.287196	0.199664	0.729372
VC_0007	264.662	260.829	268.496	1.0294	0.0418001	0.759208	1
VC_0008	17.6522	15.2122	20.0921	1.32079	0.401403	0.342482	0.923322
VC_0009	12.4859	10.7591	14.2126	1.32099	0.401617	0.41815	0.994653
VC_0010	25.6724	18.3311	33.0138	1.80097	0.848777	0.0149732	0.144193
VC_0011	3.08076	3.31659	2.84493	0.857785	-0.221311	0.94584	1
VC_0012	441.563	475.402	407.723	0.857639	-0.221558	0.145399	0.625863
VC_0013	365.594	392.831	338.356	0.861327	-0.215367	0.154782	0.648468
VC_0014	366.73	377.05	356.409	0.945258	-0.0812204	0.601626	1
VC_0015	890.032	927.443	852.621	0.919324	-0.121355	0.371227	0.945319
VC_0016	11.9941	13.4796	10.5086	0.779591	-0.359212	0.475638	1
VC_0017	2.05814	2.07526	2.04102	0.983502	-0.0239995	1	1
VC_0018	1784.98	1773.01	1796.95	1.0135	0.0193473	0.949756	1
VC_0019	40.234	37.0236	43.4445	1.17343	0.230726	0.454331	1
VC_0020	254.353	274.569	234.138	0.852745	-0.229813	0.151707	0.642601
VC_0021	115.316	124.78	105.852	0.848309	-0.237338	0.235667	0.781075
VC_0022	58.4448	62.9978	53.8918	0.855456	-0.225235	0.344387	0.924122
VC_0023	163.586	164.999	162.174	0.98288	-0.0249121	0.8941	1
VC_0024	9.50319	10.4656	8.54077	0.81608	-0.293218	0.653704	1
VC_0025	871.061	940.001	802.121	0.853319	-0.228843	0.523163	1
VC_0026	44.9411	44.2157	45.6665	1.03281	0.0465799	0.882303	1
VC_0027	66.3919	63.4829	69.301	1.09165	0.126508	0.611189	1
VC_0028	138.638	135.289	141.988	1.04952	0.0697262	0.738104	1
VC_0029	58.2271	56.4633	59.9909	1.06248	0.0874312	0.7329	1
VC_0030	11.8266	12.0406	11.6126	0.964456	-0.0522128	0.952948	1
VC_0031	111.711	114.601	108.822	0.949574	-0.0746477	0.678002	1
VC_0032	62.4263	18.2508	106.602	5.84093	2.5462	3.46e-18	3.35e-16
VC_0033	39.024	27.7285	50.3196	1.81473	0.859752	0.0045777	0.059682
VC_0034	43.7261	45.4945	41.9578	0.92226	-0.116754	0.664226	1
VC_0035	23.9768	23.5132	24.4404	1.03943	0.0557962	0.904237	1
VC_0036	202.27	229.214	175.326	0.764903	-0.386652	0.0312365	0.243566
VC_0037	44.3765	45.3677	43.3853	0.956304	-0.0644583	0.863595	1
VC_0038	1457.65	1422.12	1493.19	1.04997	0.0703544	0.636609	1
VC_0039	52.867	48.4801	57.2538	1.18098	0.23998	0.349382	0.925332
VC_0040	205.207	179.937	230.476	1.28087	0.357124	0.031153	0.243566
VC_0041	89.4254	95.5522	83.2987	0.871762	-0.197994	0.36334	0.939239
VC_0042	106.264	120.727	91.8001	0.760394	-0.395181	0.0467614	0.312432
VC_0043	129.999	151.864	108.134	0.712042	-0.489966	0.0111857	0.11653
VC_0044	125.921	143.215	108.627	0.758488	-0.398802	0.0504738	0.327949
VC_0045	100.49	105.542	95.4391	0.904278	-0.145162	0.481716	1
VC_0046	185.488	209.054	161.922	0.77455	-0.368569	0.0326173	0.249434
VC_0047	330.913	258.029	403.797	1.56493	0.646097	0.000129494	0.00307446
VC_0048	134.228	104.616	163.841	1.56612	0.647194	0.00128759	0.0220939
VC_0049	226.337	160.634	292.04	1.81804	0.862387	1.6e-07	6.42e-06
VC_0050	48.1207	38.4345	57.8069	1.50404	0.588839	0.0252054	0.214398
VC_0051	126.841	103.092	150.589	1.46072	0.546684	0.00301352	0.042767
VC_0052	93.1297	69.527	116.732	1.67895	0.747559	0.000261787	0.00564711
VC_0053	1.59827	1.21674	1.9798	1.62714	0.702337	0.754675	1
VC_0054	11.479	11.1018	11.8562	1.06795	0.0948437	0.92418	1
VC_0055	19.5561	19.9523	19.1598	0.96028	-0.058473	0.909392	1
VC_0056	42.536	39.0215	46.0505	1.18013	0.238947	0.415668	0.99229
VC_0057	20.3686	19.6588	21.0784	1.07221	0.100589	0.826618	1
VC_0058	70.3476	72.2839	68.4113	0.946425	-0.0794394	0.752744	1
VC_0059	28.9188	33.7811	24.0564	0.712127	-0.489793	0.122319	0.572677
VC_0060	68.5405	66.4125	70.6686	1.06409	0.0896138	0.746007	1
VC_0061	23.5841	22.9508	24.2174	1.05519	0.0775006	0.899613	1
VC_0062	18.0285	16.7807	19.2763	1.14872	0.200023	0.667309	1
VC_0063	7.41108	7.21373	7.60844	1.05472	0.0768544	0.934533	1
VC_0064	2.16982	1.49471	2.84493	1.90332	0.928522	0.517615	1
VC_0065	8.23431	9.04853	7.4201	0.820033	-0.286246	0.68335	1
VC_0066	15.4525	15.0054	15.8996	1.0596	0.083513	0.859739	1
VC_0067	96.031	93.2403	98.8217	1.05986	0.0838739	0.685774	1
VC_0068	14.9086	13.4796	16.3375	1.21202	0.27741	0.511506	1
VC_0069	363.354	452.84	273.867	0.604778	-0.725524	1.09e-06	3.79e-05
VC_0070	99.8944	108.066	91.723	0.84877	-0.236554	0.255112	0.816835
VC_0071	68.4155	66.3027	70.5282	1.06373	0.0891313	0.708189	1
VC_0072	229.269	216.493	242.046	1.11803	0.160959	0.32506	0.894737
VC_0073	113.389	106.133	120.646	1.13675	0.184913	0.342669	0.923322
VC_0074	25.4162	23.9297	26.9027	1.12424	0.168946	0.652039	1
VC_0075	196.421	225.865	166.977	0.739277	-0.435812	0.00765139	0.0897018
VC_0076	1431.01	1608.5	1253.51	0.779303	-0.359744	0.00541106	0.0683169
VC_0077	1.16205	0.898642	1.42546	1.58624	0.665607	0.844643	1
VC_0078	2771.84	2682.51	2861.16	1.0666	0.0930173	0.753168	1
VC_0079	319.061	286.22	351.902	1.22948	0.298049	0.163053	0.666152
VC_0080	145.965	115.066	176.864	1.53707	0.620186	0.000701305	0.0135073
VC_0081	32.3301	29.5348	35.1254	1.18929	0.250097	0.407494	0.987982
VC_0082	48.9207	49.5389	48.3025	0.975042	-0.0364644	0.933305	1
VC_0083	133.851	137.212	130.49	0.951014	-0.0724614	0.711034	1
VC_0084	89.5057	91.9342	87.0773	0.947169	-0.0783062	0.698868	1
VC_0085	306.615	299.282	313.947	1.049	0.0690143	0.664355	1
VC_0086	140.342	141.744	138.941	0.980223	-0.0288185	0.875844	1
VC_0087	210.051	222.101	198.001	0.89149	-0.165709	0.314622	0.88043
VC_0088	26.3584	26.0697	26.6471	1.02215	0.0316064	0.961531	1
VC_0089	259.786	231.56	288.011	1.24379	0.31474	0.0493436	0.325082
VC_0090	91.9835	91.4301	92.5368	1.0121	0.0173586	0.983403	1
VC_0091	27.2606	29.0992	25.422	0.873631	-0.194905	0.582408	1
VC_0092	152.994	155.089	150.899	0.972984	-0.0395121	0.859831	1
VC_0093	158.569	153.02	164.117	1.07252	0.101007	0.578626	1
VC_0094	47.1884	41.2482	53.1286	1.28802	0.365156	0.166192	0.670271
VC_0095	24.9191	24.739	25.0992	1.01456	0.0208537	0.993029	1
VC_0096	14.1148	14.011	14.2186	1.01482	0.0212254	1	1
VC_0097	47.4894	44.6952	50.2836	1.12503	0.169969	0.543876	1
VC_0098	135.868	132.947	138.79	1.04395	0.0620504	0.74902	1
VC_0099	71.5838	71.4995	71.6681	1.00236	0.00339889	1	1
VC_0100	42.3134	41.5197	43.1071	1.03823	0.0541285	0.867302	1
VC_0101	1.00666	0.898642	1.11468	1.24041	0.310813	1	1
VC_0102	19.3107	12.2072	26.4142	2.16382	1.11358	0.00791378	0.0904028
VC_0103	22.1773	20.1685	24.1862	1.19921	0.262081	0.499722	1
VC_0104	4.34864	3.87254	4.82473	1.24588	0.317167	0.779112	1
VC_0105	93.5413	94.0147	93.068	0.98993	-0.0146018	0.976809	1
VC_0106	6.3014	6.55294	6.04987	0.923229	-0.115239	0.920361	1
VC_0107	0.583846	0.30257	0.865122	2.85925	1.51564	0.797804	1
VC_0108	105.551	102.934	108.168	1.05085	0.0715561	0.761346	1
VC_0109	2.91506	2.6804	3.14971	1.17509	0.232773	0.933663	1
VC_0110	0.303679	0.30257	0.304787	1.00733	0.0105328	1	1
VC_0111	101.066	99.991	102.14	1.0215	0.0306845	0.887663	1
VC_0112	2971.4	3264.03	2678.77	0.820695	-0.285081	0.0298821	0.238357
VC_0113	135.181	141.183	129.18	0.914983	-0.128184	0.544921	1
VC_0114	172.881	183.924	161.838	0.879917	-0.184561	0.33015	0.905096
VC_0115	127.784	134.689	120.879	0.897467	-0.15607	0.440376	1
VC_0116	105.989	111.38	100.597	0.903191	-0.146897	0.485201	1
VC_0117	217.263	221.352	213.173	0.963048	-0.05432	0.757321	1
VC_0118	110.79	117.91	103.67	0.879232	-0.185684	0.369064	0.944718
VC_0119	123.669	128.806	118.533	0.920248	-0.119906	0.558023	1
VC_0120	140.063	154.518	125.608	0.812904	-0.298843	0.112567	0.546195
VC_0121	23.6194	30.48	16.7588	0.549828	-0.862948	0.0146206	0.141158
VC_0122	531.537	607.019	456.055	0.751304	-0.412532	0.00422311	0.0558885
VC_0123	67.7788	72.8961	62.6616	0.859601	-0.218261	0.369378	0.944718
VC_0125	137.685	137.496	137.873	1.00274	0.00394865	0.985545	1
VC_0126	79.3402	80.1704	78.5099	0.979288	-0.0301949	0.900301	1
VC_0127	41.2726	40.8589	41.6863	1.02025	0.0289227	0.921626	1
VC_0128	62.5421	62.1704	62.9137	1.01196	0.0171485	0.966988	1
VC_0129	32.9182	35.2849	30.5515	0.865852	-0.207807	0.527871	1
VC_0130	60.1085	62.3862	57.8308	0.926981	-0.109388	0.671877	1
VC_0131	41.7969	41.9181	41.6757	0.994217	-0.00836763	1	1
VC_0132	133.248	156.55	109.946	0.702305	-0.509831	0.0109416	0.114417
VC_0133	2.03983	2.09985	1.9798	0.942829	-0.0849318	1	1
VC_0134	52.2663	58.9094	45.6233	0.774465	-0.368728	0.157712	0.654243
VC_0135	20.2124	20.3999	20.0249	0.981621	-0.0267614	0.996283	1
VC_0136	10.9511	10.4565	11.4456	1.09459	0.130389	0.797114	1
VC_0137	50.5548	46.9828	54.1268	1.15206	0.204211	0.43392	1
VC_0138	33.2115	30.736	35.687	1.16108	0.215468	0.489249	1
VC_0139	357.643	320.843	394.444	1.2294	0.297952	0.0559455	0.353759
VC_0140	30.0487	28.0712	32.0262	1.14089	0.190164	0.607327	1
VC_0141	8.90802	7.98293	9.83311	1.23177	0.300729	0.692391	1
VC_0142	523.129	531.26	514.998	0.969391	-0.0448498	0.704047	1
VC_0143	3.21162	2.40242	4.02082	1.67365	0.743001	0.525466	1
VC_0144	143.704	142.881	144.526	1.01151	0.0165151	0.924898	1
VC_0145	42.2223	40.0224	44.4221	1.10993	0.15047	0.58981	1
VC_0146	62.0387	62.4574	61.6201	0.986594	-0.0194719	0.965471	1
VC_0147	234.209	253.772	214.645	0.845818	-0.241582	0.156789	0.651846
VC_0148	91.4748	96.5038	86.4458	0.895776	-0.158791	0.477279	1
VC_0149	175.522	179.544	171.501	0.955204	-0.0661191	0.751596	1
VC_0150	678.101	698.301	657.901	0.942145	-0.0859794	0.560354	1
VC_0151	210.546	181.506	239.586	1.31999	0.400529	0.0163935	0.155492
VC_0152	92.9531	102.275	83.6308	0.817703	-0.290352	0.171791	0.679068
VC_0153	27.4933	28.6828	26.3038	0.917059	-0.124914	0.763611	1
VC_0154	58.5152	57.504	59.5265	1.03517	0.0498683	0.8553	1
VC_0156	74.2795	73.9236	74.6355	1.00963	0.013827	0.987741	1
VC_0157	48.5243	62.7318	34.3168	0.547039	-0.870283	0.00157027	0.0263456
VC_0158	101.695	106.38	97.0109	0.911932	-0.133002	0.505599	1
VC_0159	217.328	214.342	220.314	1.02786	0.0396462	0.797071	1
VC_0160	3.76932	3.57904	3.95961	1.10633	0.145785	0.959282	1
VC_0161	12.295	13.1059	11.4842	0.876261	-0.190568	0.729386	1
VC_0162	159.672	58.2914	261.053	4.47842	2.16299	1.22e-29	1.84e-27
VC_0163	35.6623	36.4835	34.8412	0.954985	-0.0664506	0.854623	1
VC_0164	242.362	256.437	228.286	0.890222	-0.167764	0.289462	0.857034
VC_0165	93.3926	100.213	86.5722	0.863881	-0.211095	0.282209	0.85159
VC_0166	38.9423	40.0415	37.8432	0.945099	-0.0814632	0.783027	1
VC_0167	49.0529	48.1775	49.9283	1.03634	0.0514979	0.825139	1
VC_0168	375.886	425.297	326.476	0.767642	-0.381494	0.0277669	0.228843
VC_0169	89.6841	78.3392	101.029	1.28964	0.366965	0.0960155	0.505521
VC_0170	622.896	628.879	616.913	0.980972	-0.027716	0.828613	1
VC_0171	1930.38	1817.51	2043.26	1.1242	0.168905	0.208341	0.74053
VC_0172	61.6998	65.5853	57.8142	0.881511	-0.18195	0.467386	1
VC_0173	209.183	235.977	182.388	0.772904	-0.371639	0.027766	0.228843
VC_0174	120.654	109.037	132.27	1.21307	0.278663	0.172214	0.679318
VC_0175	256.874	281.757	231.991	0.823373	-0.280383	0.0785159	0.439759
VC_0176	7.68129	7.75415	7.60844	0.981208	-0.0273689	1	1
VC_0177	29.7465	33.6271	25.8659	0.769198	-0.378573	0.267563	0.831922
VC_0178	531.336	552.841	509.83	0.922201	-0.116847	0.391867	0.968128
VC_0179	813.096	857.436	768.756	0.896576	-0.157503	0.239125	0.784271
VC_0180	555.255	579.541	530.969	0.916189	-0.126283	0.369291	0.944718
VC_0181	94.2991	101.028	87.5704	0.866795	-0.206238	0.305801	0.871242
VC_0182	53.4436	54.9165	51.9706	0.946357	-0.0795434	0.773107	1
VC_0183	31.2321	33.3336	29.1307	0.873916	-0.194434	0.571145	1
VC_0184	6.98608	7.17361	6.79854	0.947716	-0.0774732	0.994107	1
VC_0185	12.0738	13.3282	10.8194	0.811765	-0.300866	0.540764	1
VC_0186	261.925	263.333	260.518	0.989311	-0.0155044	0.895489	1
VC_0187	69.8142	63.7259	75.9026	1.19108	0.252268	0.278946	0.84921
VC_0188	134.457	146.985	121.929	0.829534	-0.269627	0.145685	0.626379
VC_0189	1.14565	1.17662	1.11468	0.947362	-0.0780127	1	1
VC_0190	144.388	137.082	151.694	1.10659	0.146127	0.414922	0.99229
VC_0191	13.3485	12.6056	14.0915	1.11788	0.160764	0.769412	1
VC_0192	18.4008	18.9608	17.8409	0.940936	-0.0878322	0.959752	1
VC_0193	1.16205	0.898642	1.42546	1.58624	0.665607	0.848246	1
VC_0194	37.0662	42.0449	32.0874	0.76317	-0.389924	0.202074	0.732081
VC_0195	16.116	16.5027	15.7293	0.953132	-0.0692519	0.921796	1
VC_0196	91.9351	87.0116	96.8585	1.11317	0.154671	0.462683	1
VC_0197	9.74186	9.27992	10.2038	1.09956	0.136923	0.824086	1
VC_0198	4.98087	6.56847	3.39328	0.516602	-0.952875	0.26154	0.824823
VC_0199	13.8182	13.6062	14.0303	1.03117	0.044284	1	1
VC_0200	10.9789	9.78022	12.1776	1.24513	0.316293	0.56965	1
VC_0201	3.84563	4.23076	3.46049	0.817935	-0.289942	0.829571	1
VC_0202	2.49137	2.39336	2.58938	1.0819	0.11357	1	1
VC_0203	12.4412	12.016	12.8664	1.07077	0.0986528	0.874304	1
VC_0204	2.34462	2.09985	2.58938	1.23312	0.302316	0.906361	1
VC_0205	0	0	0	NA	NA	NA	NA
VC_0206	2.14865	1.75716	2.54014	1.44559	0.531662	0.760123	1
VC_0207	14.9559	12.2939	17.6179	1.43306	0.519095	0.236284	0.781333
VC_0208	14.0416	13.7913	14.2918	1.0363	0.0514363	0.952112	1
VC_0209	53.8918	56.3002	51.4835	0.914446	-0.12903	0.710426	1
VC_0210	302.942	321.335	284.548	0.885519	-0.175405	0.279442	0.849675
VC_0211	83.7902	77.6861	89.8943	1.15715	0.210574	0.335503	0.911824
VC_0212	80.0939	79.7759	80.4118	1.00797	0.0114546	1	1
VC_0213	72.3465	70.7523	73.9407	1.04507	0.0635931	0.791082	1
VC_0214	41.0074	39.8027	42.212	1.06053	0.0847882	0.771632	1
VC_0215	37.9453	38.8513	37.0393	0.95336	-0.0689071	0.878507	1
VC_0216	182.036	201.789	162.282	0.804218	-0.314341	0.224814	0.764571
VC_0217	8.57699	4.78671	12.3673	2.58367	1.36942	0.0315872	0.245354
VC_0218	2374.38	2521.85	2226.91	0.883047	-0.179438	0.191069	0.711329
VC_0219	638.958	680.473	597.444	0.877982	-0.187736	0.1944	0.717645
VC_0220	10.928	11.0306	10.8254	0.981391	-0.0270995	1	1
VC_0221	27.768	26.8971	28.6389	1.06476	0.090523	0.818351	1
VC_0222	24.3326	24.01	24.6553	1.02688	0.0382673	0.945984	1
VC_0223	51.6538	49.2959	54.0117	1.09566	0.131804	0.597535	1
VC_0224	19.835	20.3817	19.2882	0.94635	-0.0795545	0.863525	1
VC_0225	43.4128	45.1726	41.653	0.922086	-0.117026	0.676141	1
VC_0226	0.283828	0.318098	0.249559	0.784535	-0.350091	1	1
VC_0227	32.9286	32.9718	32.8853	0.997378	-0.00378767	1	1
VC_0228	70.5473	68.6466	72.4481	1.05538	0.0777585	0.790591	1
VC_0229	29.8271	35.1153	24.5389	0.698809	-0.517031	0.116086	0.555418
VC_0230	26.626	29.0345	24.2174	0.834091	-0.261723	0.434734	1
VC_0231	41.0023	41.9608	40.0439	0.954316	-0.0674604	0.839549	1
VC_0232	16.7879	16.4509	17.1248	1.04096	0.0579174	0.925946	1
VC_0233	53.1956	54.6942	51.6971	0.945203	-0.0813038	0.76487	1
VC_0234	51.9802	51.6271	52.3333	1.01368	0.0195993	0.99791	1
VC_0235	26.563	28.454	24.672	0.867085	-0.205755	0.591658	1
VC_0236	52.1789	53.3289	51.0289	0.956872	-0.0636021	0.818259	1
VC_0237	85.8832	85.4092	86.3572	1.0111	0.0159259	1	1
VC_0238	40.9637	43.5238	38.4035	0.882356	-0.180567	0.542088	1
VC_0239	162.852	167.872	157.832	0.940189	-0.0889769	0.627391	1
VC_0240	180.762	176.013	185.511	1.05396	0.0758214	0.743042	1
VC_0241	484.696	452.605	516.787	1.14181	0.191318	0.185191	0.699396
VC_0242	453.428	423.54	483.316	1.14113	0.190468	0.209363	0.74053
VC_0243	919.582	882.918	956.247	1.08305	0.115103	0.421902	0.997617
VC_0244	875.801	811.034	940.569	1.15972	0.213771	0.129478	0.58978
VC_0245	1043.79	936.206	1151.37	1.22983	0.29846	0.0312877	0.243566
VC_0246	449.827	404.763	494.892	1.22267	0.290036	0.0499296	0.326553
VC_0247	608.813	526.416	691.21	1.31305	0.392921	0.00669659	0.0802528
VC_0248	299.116	255.218	343.015	1.34401	0.42654	0.00775202	0.0903207
VC_0249	840.664	692.451	988.877	1.42808	0.514079	0.000310356	0.00661916
VC_0250	488.356	421.683	555.028	1.31622	0.396404	0.00685951	0.0814297
VC_0251	2192.71	1987.4	2398.02	1.20661	0.270962	0.0418166	0.295061
VC_0252	1187.86	1039.81	1335.91	1.28476	0.361494	0.00898459	0.0979582
VC_0253	55.2439	43.1319	67.3558	1.56162	0.643046	0.0143891	0.140338
VC_0255	157.515	141.384	173.645	1.22818	0.296523	0.173206	0.681707
VC_0256	34.4739	35.8188	33.1289	0.924901	-0.112629	0.7231	1
VC_0257	53.2715	55.2346	51.3084	0.928919	-0.106376	0.668676	1
VC_0258	838.956	707.802	970.109	1.37059	0.454801	0.00460065	0.059682
VC_0259	718.06	617.519	818.602	1.32563	0.406677	0.00400692	0.0536387
VC_0260	647.968	597.799	698.137	1.16785	0.22385	0.15099	0.641851
VC_0261	42.9721	45.6793	40.2648	0.881467	-0.182022	0.519771	1
VC_0262	256.583	269.917	243.249	0.9012	-0.150081	0.33589	0.912221
VC_0263	145.352	160.178	130.526	0.81488	-0.29534	0.0969903	0.507739
VC_0264	416.825	459.574	374.077	0.813965	-0.296962	0.0461593	0.312427
VC_0265	134.224	159.49	108.957	0.683164	-0.549697	0.0457908	0.312022
VC_0266	37.2275	41.5071	32.9478	0.793788	-0.333174	0.238952	0.784271
VC_0267	74.3662	82.6663	66.0661	0.79919	-0.323389	0.136598	0.605351
VC_0268	74.0704	81.7738	66.3669	0.811591	-0.301174	0.189239	0.708167
VC_0269	83.3072	96.1363	70.4782	0.733107	-0.447904	0.0326241	0.249434
VC_0270	144.574	167.089	122.059	0.730503	-0.453039	0.01287	0.130603
VC_0271	31.1698	36.9463	25.3933	0.687304	-0.540979	0.0823319	0.45439
VC_0272	4.63561	5.3116	3.95961	0.745463	-0.42379	0.64834	1
VC_0273	2428.41	2694.06	2162.77	0.802793	-0.316901	0.015919	0.151753
VC_0274	147.241	148.813	145.668	0.978866	-0.030816	0.90579	1
VC_0275	216.411	196.019	236.802	1.20806	0.272687	0.0879681	0.477396
VC_0276	272.042	247.602	296.482	1.19741	0.259922	0.137397	0.605414
VC_0277	16.0879	13.7421	18.4338	1.34141	0.423753	0.313077	0.87871
VC_0278	100.311	86.8256	113.796	1.31063	0.390261	0.0553262	0.35043
VC_0279	0	0	0	NA	NA	NA	NA
VC_0280	5.9896	5.05823	6.92098	1.36826	0.452345	0.596889	1
VC_0281	3.80251	4.15052	3.4545	0.832306	-0.264814	0.827365	1
VC_0282	123.696	143.966	103.425	0.718403	-0.477135	0.010606	0.111789
VC_0283	3.25623	3.30753	3.20494	0.968985	-0.0454543	1	1
VC_0285	29.144	29.2232	29.0648	0.994581	-0.00783887	1	1
VC_0286	17.6215	20.3416	14.9014	0.732558	-0.448984	0.277827	0.84921
VC_0287	3.93972	4.41296	3.46648	0.785522	-0.348276	0.741284	1
VC_0288	10.3355	8.98642	11.6845	1.30024	0.378777	0.508856	1
VC_0289	14.9173	16.4199	13.4147	0.816982	-0.291624	0.51717	1
VC_0290	42.8745	38.074	47.675	1.25217	0.324427	0.229822	0.772554
VC_0291	182.746	164.541	200.95	1.22128	0.288391	0.0774135	0.436825
VC_0292	8.88481	7.75415	10.0155	1.29163	0.369188	0.569964	1
VC_0293	63.9348	61.361	66.5087	1.08389	0.116219	0.64708	1
VC_0294	1.60838	1.79728	1.41947	0.789785	-0.340468	0.964287	1
VC_0295	249.209	290.974	207.444	0.712929	-0.488169	0.0568338	0.357692
VC_0296	139.419	160.012	118.825	0.742597	-0.429349	0.0272975	0.226979
VC_0297	81.3874	88.5918	74.183	0.837357	-0.256085	0.262305	0.826201
VC_0298	1119.05	1041.44	1196.67	1.14905	0.200445	0.189312	0.708167
VC_0299	39.1058	38.4293	39.7823	1.03521	0.0499214	0.903573	1
VC_0300	156.85	153.398	160.301	1.04499	0.0634958	0.739864	1
VC_0301	5.37427	5.06469	5.68386	1.12225	0.166399	0.892739	1
VC_0302	61.7216	66.9933	56.4499	0.84262	-0.247046	0.305495	0.871242
VC_0303	176.002	189.23	162.774	0.860191	-0.217271	0.212336	0.742192
VC_0304	226.482	234.11	218.854	0.934833	-0.0972189	0.56853	1
VC_0305	286.584	285.087	288.081	1.0105	0.0150731	0.90083	1
VC_0306	849.441	977.237	721.646	0.738456	-0.437416	0.00173349	0.0284581
VC_0307	834.946	981.024	688.867	0.702192	-0.510063	0.0733529	0.421936
VC_0308	174.996	183.464	166.528	0.907683	-0.139739	0.411648	0.988373
VC_0309	182.598	186.324	178.873	0.960011	-0.058877	0.745989	1
VC_0311	15.474	15.2368	15.7113	1.03114	0.044244	0.967253	1
VC_0312	50.8801	50.3858	51.3743	1.01962	0.0280317	0.94366	1
VC_0313	0.419155	0.277974	0.560335	2.01578	1.01134	1	1
VC_0314	33.1679	33.543	32.7928	0.977637	-0.0326297	0.937556	1
VC_0315	41.9007	44.5182	39.2832	0.882408	-0.180482	0.523698	1
VC_0316	2.20643	2.37783	2.03503	0.855836	-0.224593	0.954881	1
VC_0317	3.66461	3.61916	3.71005	1.02511	0.0357816	1	1
VC_0318	181.99	180.167	183.813	1.02024	0.0289059	0.837364	1
VC_0319	124.702	119.905	129.499	1.08001	0.111047	0.583819	1
VC_0320	50.7387	52.4549	49.0226	0.934566	-0.0976308	0.751335	1
VC_0321	4528.81	4612.65	4444.96	0.963646	-0.0534253	0.672692	1
VC_0322	240.905	244.011	237.799	0.974544	-0.0372005	0.838199	1
VC_0323	299.562	314.855	284.268	0.902853	-0.147436	0.369223	0.944718
VC_0324	2152.37	2222.93	2081.81	0.936514	-0.094628	0.47795	1
VC_0325	2599.28	2743.54	2455.01	0.894835	-0.160307	0.220079	0.755271
VC_0326	2494.45	2497.41	2491.49	0.997633	-0.00341881	0.989243	1
VC_0327	1881.26	1923.08	1839.44	0.95651	-0.0641474	0.6416	1
VC_0328	3984.01	4067.41	3900.6	0.958989	-0.0604136	0.632767	1
VC_0329	4251.56	4417.23	4085.88	0.924987	-0.112495	0.365649	0.940917
VC_0330	303.98	256.49	351.471	1.37031	0.454502	0.00404926	0.054014
VC_0331	16.666	18.3155	15.0166	0.819881	-0.286514	0.543485	1
VC_0332	140.17	137.827	142.513	1.034	0.0482406	0.822419	1
VC_0333	72.9783	66.061	79.8955	1.20942	0.274315	0.205959	0.73853
VC_0334	71.5477	65.3381	77.7573	1.19008	0.251053	0.266638	0.83125
VC_0335	65.1065	70.4429	59.77	0.848488	-0.237033	0.306852	0.871688
VC_0336	260.27	304.918	215.621	0.707144	-0.499923	0.0673102	0.399481
VC_0337	16.4261	16.4535	16.3988	0.996671	-0.00481009	1	1
VC_0338	141.014	159.981	122.048	0.762894	-0.390446	0.0328305	0.250374
VC_0339	67.9824	70.2481	65.7167	0.935495	-0.0961987	0.694349	1
VC_0340	100.099	93.0568	107.142	1.15136	0.203333	0.300026	0.866633
VC_0341	50.9237	47.2514	54.596	1.15544	0.208438	0.433994	1
VC_0342	31.9377	32.2618	31.6136	0.979908	-0.0292825	0.934916	1
VC_0343	80.3921	90.8596	69.9246	0.76959	-0.377839	0.0957263	0.505408
VC_0344	112.712	119.952	105.472	0.879289	-0.185591	0.347977	0.924551
VC_0345	85.7201	90.7108	80.7294	0.889965	-0.16818	0.458012	1
VC_0346	588.121	579.625	596.616	1.02931	0.0416827	0.799812	1
VC_0347	728.244	703.48	753.008	1.07041	0.0981577	0.501963	1
VC_0348	729.861	717.957	741.765	1.03316	0.0470644	0.775712	1
VC_0349	696.87	757.535	636.206	0.839837	-0.251818	0.0694331	0.407003
VC_0350	912.314	983.212	841.415	0.855782	-0.224685	0.0946006	0.503314
VC_0351	8.41255	7.78521	9.03988	1.16116	0.215569	0.729517	1
VC_0352	9.56759	9.32004	9.81514	1.05312	0.0746725	0.96113	1
VC_0353	69.364	71.2704	67.4576	0.946503	-0.0793211	0.731287	1
VC_0354	749.726	904.721	594.731	0.657365	-0.605234	7.21e-05	0.00180329
VC_0355	84.5165	86.0079	83.0252	0.965321	-0.0509198	0.779439	1
VC_0356	38.349	42.6381	34.0599	0.798815	-0.324067	0.285174	0.85499
VC_0357	18.6805	19.8102	17.5507	0.885941	-0.174718	0.73258	1
VC_0358	10.9715	12.2383	9.70469	0.792977	-0.334649	0.548897	1
VC_0359	2113.49	2152.46	2074.52	0.963788	-0.0532119	0.738991	1
VC_0360	1932.91	1912.72	1953.1	1.02111	0.0301424	0.901433	1
VC_0361	1871.84	1884.85	1858.82	0.986187	-0.0200662	0.875735	1
VC_0362	7087.69	7218.69	6956.69	0.963705	-0.0533362	0.690343	1
VC_0363	1.16205	0.898642	1.42546	1.58624	0.665607	0.852525	1
VC_0364	86.7727	72.6489	100.897	1.38882	0.473865	0.029643	0.23809
VC_0365	881.712	899.419	864.006	0.960626	-0.0579526	0.677937	1
VC_0366	2402.69	2399.51	2405.88	1.00265	0.00382366	0.921534	1
VC_0367	1670.2	1595.28	1745.12	1.09393	0.129517	0.35701	0.933955
VC_0368	1210.34	1184.8	1235.88	1.04312	0.0609016	0.615408	1
VC_0369	1949.11	1957.7	1940.53	0.991234	-0.0127024	0.965038	1
VC_0370	10.8852	11.3397	10.4307	0.919844	-0.120539	0.832844	1
VC_0371	166.82	177.563	156.076	0.87899	-0.186082	0.297582	0.864134
VC_0372	214.521	211.926	217.117	1.02449	0.0349111	0.848609	1
VC_0373	19.3333	18.8314	19.8353	1.05331	0.0749328	0.865669	1
VC_0374	280.75	291.022	270.478	0.929408	-0.105617	0.473224	1
VC_0375	0	0	0	NA	NA	NA	NA
VC_0376	10.0676	9.01102	11.1242	1.23451	0.303934	0.584737	1
VC_0377	236.516	224.626	248.405	1.10586	0.14517	0.382817	0.957004
VC_0378	279.476	265.057	293.894	1.1088	0.148996	0.356697	0.933793
VC_0379	37.574	37.187	37.9609	1.02081	0.029716	0.958401	1
VC_0380	0.294375	0.277974	0.310777	1.11801	0.160927	1	1
VC_0381	57.8324	59.0398	56.625	0.959099	-0.060249	0.834496	1
VC_0382	6.27145	5.98792	6.55497	1.0947	0.130534	0.915372	1
VC_0383	9.27967	7.12442	11.4349	1.60503	0.682604	0.23564	0.781075
VC_0384	248.708	190.997	306.419	1.60431	0.681957	0.00737717	0.0867565
VC_0385	253.139	192.836	313.442	1.62544	0.700828	0.019704	0.178375
VC_0386	166.889	136.601	197.177	1.44345	0.529523	0.105166	0.535766
VC_0387	3.01934	2.32864	3.71005	1.59323	0.671953	0.581151	1
VC_0388	3.64454	3.57904	3.71005	1.0366	0.0518653	1	1
VC_0389	24.2654	23.8469	24.684	1.0351	0.0497763	0.909881	1
VC_0390	147.388	143.74	151.036	1.05076	0.0714326	0.708975	1
VC_0391	54.2157	56.1514	52.2801	0.931056	-0.10306	0.721613	1
VC_0392	534.761	495.285	574.237	1.15941	0.213386	0.207763	0.739912
VC_0393	64.6099	60.6821	68.5377	1.12945	0.175627	0.478067	1
VC_0394	250.5	242.926	258.073	1.06235	0.0872601	0.59848	1
VC_0395	283.732	251.191	316.273	1.2591	0.332389	0.03491	0.25942
VC_0396	88.9045	13.4149	164.394	12.2546	3.61525	2.01e-36	3.44e-34
VC_0397	848.935	696.774	1001.1	1.43676	0.522818	0.000128525	0.00307077
VC_0398	175.404	163.426	187.382	1.14659	0.197351	0.24762	0.798946
VC_0399	131.803	120.748	142.858	1.18312	0.242593	0.195876	0.719576
VC_0400	125.891	115.288	136.493	1.18393	0.243585	0.216706	0.749881
VC_0401	80.2882	72.3331	88.2432	1.21996	0.28683	0.207038	0.738738
VC_0402	330.973	290.161	371.785	1.28131	0.357615	0.0203824	0.182763
VC_0403	123.503	103.032	143.974	1.39738	0.482726	0.012425	0.127113
VC_0404	263.179	234.79	291.569	1.24183	0.312469	0.0584562	0.364748
VC_0405	348.538	285.389	411.687	1.44255	0.528618	0.000609968	0.0120557
VC_0406	235.347	180.437	290.256	1.60863	0.685833	0.0009497	0.0175741
VC_0407	175.777	145.895	205.659	1.40964	0.495328	0.00521112	0.0660134
VC_0408	252.799	239.901	265.696	1.10752	0.147336	0.388516	0.964267
VC_0409	1504.65	1488.58	1520.73	1.0216	0.0308282	0.840346	1
VC_0410	405.285	405.985	404.584	0.996549	-0.00498763	0.949875	1
VC_0411	159.934	158.625	161.244	1.01651	0.0236243	0.922655	1
VC_0412	169.393	165.894	172.892	1.04218	0.0596095	0.770439	1
VC_0413	204.176	191.68	216.671	1.13038	0.176806	0.316271	0.883079
VC_0414	821.39	773.331	869.449	1.12429	0.169016	0.231863	0.77492
VC_0415	833.654	877.376	789.932	0.900334	-0.151468	0.278123	0.84921
VC_0416	177.7	186.853	168.548	0.902037	-0.148741	0.393156	0.969409
VC_0417	116.791	121.872	111.709	0.91661	-0.12562	0.521027	1
VC_0418	256.607	278.567	234.646	0.842331	-0.24754	0.122532	0.572677
VC_0419	339.046	342.521	335.571	0.97971	-0.0295739	0.845572	1
VC_0420	333.254	343.245	323.263	0.941785	-0.0865297	0.554438	1
VC_0421	116.992	120.462	113.521	0.942386	-0.0856097	0.667279	1
VC_0422	205.108	211.182	199.034	0.942475	-0.0854735	0.636828	1
VC_0423	103.424	88.5397	118.309	1.33622	0.418162	0.0333929	0.253129
VC_0424	215.686	221.442	209.93	0.94801	-0.0770253	0.665579	1
VC_0425	17.0081	15.5212	18.495	1.1916	0.252894	0.55182	1
VC_0426	26.4282	25.5758	27.2807	1.06666	0.093096	0.810917	1
VC_0427	0.881882	0.898642	0.865122	0.9627	-0.0548422	1	1
VC_0428	233.75	226.819	240.681	1.06112	0.0855816	0.655095	1
VC_0429	99.2836	92.953	105.614	1.13621	0.184231	0.377331	0.950885
VC_0430	414.594	376.595	452.593	1.2018	0.265197	0.0690843	0.406854
VC_0431	86.0841	86.9223	85.2459	0.980714	-0.0280955	0.938771	1
VC_0432	1752.32	1694.72	1809.92	1.06798	0.0948789	0.492764	1
VC_0433	55.4397	49.5674	61.3119	1.23694	0.306777	0.232517	0.77492
VC_0434	76.4606	77.3799	75.5412	0.976238	-0.0346951	0.902855	1
VC_0435	3296.67	3473.77	3119.57	0.898033	-0.155159	0.254359	0.815247
VC_0436	1296.23	1393.32	1199.14	0.860634	-0.216528	0.133982	0.601862
VC_0437	503	530.673	475.328	0.895709	-0.158898	0.294437	0.859567
VC_0438	58.4206	59.4097	57.4315	0.966702	-0.0488563	0.836976	1
VC_0439	27.3847	26.4651	28.3042	1.06949	0.0969213	0.820003	1
VC_0440	48.9328	48.1555	49.71	1.03228	0.0458351	0.855843	1
VC_0441	40.4078	37.453	43.3626	1.15779	0.21137	0.471735	1
VC_0442	28.0677	25.6066	30.5288	1.19222	0.253656	0.490697	1
VC_0443	90.9463	95.7716	86.121	0.899233	-0.153233	0.444613	1
VC_0444	106.915	102.73	111.1	1.08148	0.113004	0.549964	1
VC_0445	105.126	105.719	104.533	0.988783	-0.0162747	0.964972	1
VC_0446	120.924	129.293	112.555	0.870545	-0.200009	0.374668	0.949432
VC_0447	62.9683	61.5769	64.3598	1.04519	0.0637708	0.830835	1
VC_0448	1.61248	1.49471	1.73024	1.15758	0.211107	1	1
VC_0449	34.2344	30.0041	38.4647	1.28198	0.358378	0.239489	0.784783
VC_0450	51.1591	48.8082	53.5099	1.09633	0.132683	0.60106	1
VC_0451	18.164	18.4485	17.8794	0.969153	-0.0452044	0.960759	1
VC_0452	15.1204	15.2122	15.0285	0.987927	-0.017524	1	1
VC_0453	95.2197	98.9746	91.4648	0.924125	-0.11384	0.610217	1
VC_0454	31.826	30.5603	33.0916	1.08283	0.114809	0.720096	1
VC_0455	45.2784	47.7546	42.8023	0.896298	-0.15795	0.568981	1
VC_0456	33.1887	31.3347	35.0428	1.11834	0.161356	0.639909	1
VC_0457	27.7848	26.4496	29.12	1.10096	0.138766	0.718107	1
VC_0458	54.0396	57.9706	50.1086	0.864379	-0.210265	0.407378	0.987982
VC_0459	41.6742	40.9301	42.4183	1.03636	0.0515254	0.861832	1
VC_0460	37.1704	41.9427	32.3982	0.77244	-0.372506	0.20186	0.732009
VC_0461	39.7024	39.1173	40.2875	1.02991	0.0425237	0.909299	1
VC_0462	116.652	100.752	132.551	1.31561	0.39573	0.0501844	0.327196
VC_0463	165.118	143.871	186.365	1.29536	0.373354	0.0380816	0.27699
VC_0464	20.338	17.9392	22.7368	1.26744	0.341913	0.390487	0.965982
VC_0465	25.4703	23.8003	27.1402	1.14033	0.189456	0.604898	1
VC_0466	14.6878	13.1771	16.1984	1.22929	0.297827	0.503903	1
VC_0467	39.4553	38.472	40.4385	1.05111	0.0719204	0.818324	1
VC_0468	139.833	126.365	153.3	1.21315	0.278756	0.131651	0.596631
VC_0469	17.0862	18.0411	16.1312	0.894137	-0.161432	0.723991	1
VC_0470	2.49217	2.9493	2.03503	0.690004	-0.535323	0.657578	1
VC_0471	2.52087	2.69593	2.34581	0.870131	-0.200696	0.947108	1
VC_0472	87.4146	92.7643	82.0649	0.884661	-0.176804	0.46906	1
VC_0473	238.078	240.899	235.257	0.976579	-0.0341916	0.894826	1
VC_0474	3.97319	4.17511	3.77127	0.903273	-0.146766	0.932175	1
VC_0475	7.05372	8.16802	5.93941	0.727154	-0.459668	0.546901	1
VC_0476	141.369	139.244	143.494	1.03053	0.0433803	0.802866	1
VC_0477	453.925	497.128	410.722	0.826189	-0.275456	0.086971	0.474382
VC_0478	705.063	713.062	697.064	0.977564	-0.0327365	0.894835	1
VC_0479	20.2113	22.9198	17.5028	0.763654	-0.389009	0.322215	0.893512
VC_0480	196.46	228.426	164.494	0.72012	-0.473692	0.0260493	0.219545
VC_0481	33.5494	41.2508	25.8479	0.626603	-0.674376	0.0312926	0.243566
VC_0482	7.9912	8.06318	7.91921	0.982145	-0.025992	1	1
VC_0483	319.986	371.955	268.017	0.720563	-0.472803	0.137762	0.605414
VC_0484	3.38635	3.87254	2.90015	0.748902	-0.417151	0.711448	1
VC_0485	309.614	408.492	210.736	0.515888	-0.954871	0.0126232	0.128443
VC_0486	69.5053	87.7553	51.2553	0.584071	-0.775785	0.153593	0.646392
VC_0487	352.625	429.141	276.109	0.643399	-0.636215	0.0608574	0.374164
VC_0488	11.5543	10.997	12.1117	1.10137	0.139298	0.863964	1
VC_0489	10.9047	9.48672	12.3227	1.29894	0.377339	0.474516	1
VC_0490	230.424	228.014	232.833	1.02113	0.0301722	0.886822	1
VC_0491	26.4931	24.73	28.2562	1.14259	0.192309	0.722251	1
VC_0492	180.921	184.698	177.144	0.959101	-0.0602457	0.745464	1
VC_0493	24.3901	24.9614	23.8189	0.954229	-0.067592	0.8874	1
VC_0494	4.94617	5.93873	3.95362	0.665734	-0.586982	0.500042	1
VC_0495	4.78264	4.79578	4.7695	0.99452	-0.00792711	1	1
VC_0496	6.56182	5.6543	7.46934	1.321	0.401632	0.619833	1
VC_0497	6.57946	5.3116	7.84732	1.47739	0.563052	0.480309	1
VC_0498	2.31481	2.6558	1.97381	0.743208	-0.428162	0.817881	1
VC_0502	60.6896	65.0291	56.3502	0.866538	-0.206666	0.412736	0.989255
VC_0503	94.7608	94.8493	94.6724	0.998135	-0.00269347	0.957247	1
VC_0504	28.9846	26.4315	31.5378	1.19319	0.254823	0.460582	1
VC_0505	34.8621	32.5579	37.1664	1.14155	0.190991	0.522635	1
VC_0506	85.0772	93.2763	76.8781	0.824198	-0.278937	0.189657	0.708167
VC_0507	3.67018	4.19064	3.14971	0.751607	-0.41195	0.742827	1
VC_0508	4.11883	4.77118	3.46648	0.726545	-0.460876	0.625932	1
VC_0509	2.33111	3.292	1.37023	0.41623	-1.26455	0.358295	0.934736
VC_0510	0	0	0	NA	NA	NA	NA
VC_0511	0	0	0	NA	NA	NA	NA
VC_0512	0	0	0	NA	NA	NA	NA
VC_0513	0	0	0	NA	NA	NA	NA
VC_0514	0	0	0	NA	NA	NA	NA
VC_0515	0	0	0	NA	NA	NA	NA
VC_0516	33.5319	31.5052	35.5586	1.12866	0.174606	0.5876	1
VC_0517	904.122	906.216	902.028	0.995378	-0.00668381	0.985216	1
VC_0519	1009.69	1033.86	985.514	0.953235	-0.0690968	0.707627	1
VC_0520	674.003	673.269	674.737	1.00218	0.00314329	0.94152	1
VC_0522	55.4972	49.1907	61.8038	1.25641	0.329308	0.207435	0.739442
VC_0523	52.0726	56.7099	47.4353	0.836456	-0.257639	0.290492	0.858737
VC_0524	48.5554	53.7182	43.3926	0.807783	-0.307961	0.284594	0.854687
VC_0525	24.2691	27.2774	21.2608	0.779429	-0.359511	0.340172	0.919878
VC_0526	20.6576	21.7341	19.581	0.900938	-0.150501	0.690274	1
VC_0527	29.187	29.4856	28.8885	0.979747	-0.0295183	0.946571	1
VC_0528	23.3011	24.6034	21.9988	0.894134	-0.161437	0.690902	1
VC_0529	18.4197	17.868	18.9715	1.06176	0.086454	0.89502	1
VC_0530	65.1985	67.1173	63.2798	0.942824	-0.0849403	0.717705	1
VC_0531	48.5622	48.7115	48.413	0.993872	-0.00886776	1	1
VC_0532	59.2183	60.4029	58.0338	0.960778	-0.0577243	0.834275	1
VC_0533	1473.95	804.747	2143.15	2.66314	1.41313	2.98e-25	3.31e-23
VC_0534	610.461	294.978	925.945	3.13904	1.65032	9.54e-30	1.5e-27
VC_0535	36.2844	34.9487	37.6202	1.07644	0.10627	0.758704	1
VC_0536	1.01976	1.47919	0.560335	0.378813	-1.40044	0.573416	1
VC_0537	38.2067	33.8148	42.5986	1.25976	0.333153	0.275017	0.846121
VC_0538	307.551	295.41	319.692	1.0822	0.113965	0.607743	1
VC_0539	71.7553	68.7236	74.7871	1.08823	0.121985	0.692043	1
VC_0540	73.521	73.4453	73.5966	1.00206	0.00296954	0.976452	1
VC_0541	277.728	273.559	281.898	1.03048	0.0433204	0.893775	1
VC_0542	36.8413	24.8257	48.8569	1.96799	0.976725	0.000827112	0.0158495
VC_0543	687.755	682.481	693.028	1.01545	0.0221254	0.876738	1
VC_0544	6.38282	6.2659	6.49975	1.03732	0.052862	0.99902	1
VC_0545	607.065	624.388	589.743	0.944513	-0.0823571	0.615854	1
VC_0546	12.0441	11.9047	12.1836	1.02343	0.033414	0.992148	1
VC_0547	306.506	320.416	292.597	0.913179	-0.131031	0.40815	0.988168
VC_0548	980.075	1087.36	872.792	0.802672	-0.317117	0.0183383	0.169283
VC_0549	235.561	314.98	156.141	0.495718	-1.01241	1.44e-09	8.14e-08
VC_0550	1274.23	1692.31	856.15	0.505906	-0.983059	1.68e-11	1.06e-09
VC_0551	616.554	784.844	448.263	0.57115	-0.808059	5.34e-08	2.4e-06
VC_0552	250.084	275.144	225.024	0.817844	-0.290103	0.0679775	0.401588
VC_0553	31.8413	34.0681	29.6145	0.869272	-0.202121	0.513701	1
VC_0554	223.036	238.733	207.34	0.868503	-0.203397	0.219428	0.753898
VC_0555	5.26068	5.39185	5.12952	0.951346	-0.071958	1	1
VC_0556	143.585	147.643	139.528	0.945034	-0.0815612	0.652138	1
VC_0557	227.58	237.601	217.559	0.915648	-0.127136	0.419927	0.996881
VC_0558	126.004	129.424	122.585	0.947164	-0.0783141	0.725942	1
VC_0559	47.4637	46.9763	47.9511	1.02075	0.0296314	0.921818	1
VC_0560	381.637	367.425	395.848	1.07736	0.107499	0.681961	1
VC_0561	1092.33	1007.59	1177.06	1.16819	0.22427	0.0918459	0.491799
VC_0562	2168.87	2016.57	2321.18	1.15106	0.202957	0.112404	0.546108
VC_0563	1844.29	1737.18	1951.41	1.12332	0.167768	0.189471	0.708167
VC_0564	741.845	739.754	743.936	1.00565	0.00813331	0.93303	1
VC_0565	396.03	393.109	398.95	1.01486	0.0212786	0.913355	1
VC_0566	108.492	98.6999	118.285	1.19843	0.261147	0.190403	0.710248
VC_0567	217.375	238.158	196.593	0.825475	-0.276703	0.0998817	0.517931
VC_0568	53.4671	55.7375	51.1967	0.918532	-0.122598	0.646046	1
VC_0569	71.3941	70.4546	72.3337	1.02667	0.0379732	0.85857	1
VC_0570	2374.97	2425.75	2324.2	0.958137	-0.0616966	0.670115	1
VC_0571	1627.07	1739.96	1514.18	0.870236	-0.200522	0.141583	0.616465
VC_0572	19.5323	21.6231	17.4415	0.806618	-0.310042	0.408345	0.988168
VC_0573	604.767	590.089	619.445	1.04975	0.0700424	0.625279	1
VC_0574	1508.52	1355.14	1661.89	1.22636	0.294388	0.0269227	0.224852
VC_0575	1144.64	1059.01	1230.27	1.16171	0.216254	0.119351	0.566729
VC_0576	428.481	427.776	429.186	1.0033	0.00475012	0.976431	1
VC_0577	436.262	453.409	419.114	0.924361	-0.113471	0.423569	0.997617
VC_0578	114.165	119.307	109.024	0.913814	-0.130028	0.526427	1
VC_0579	44.0545	45.1363	42.9727	0.952065	-0.0708677	0.840669	1
VC_0580	43.4603	45.0806	41.84	0.928116	-0.107624	0.730695	1
VC_0581	270.733	277.524	263.942	0.951061	-0.07239	0.648709	1
VC_0582	141.896	149.278	134.513	0.901094	-0.15025	0.440121	1
VC_0584	9.35667	10.1786	8.53478	0.838505	-0.254109	0.692581	1
VC_0585	116.41	119.69	113.131	0.9452	-0.081308	0.734431	1
VC_0586	28.3389	29.6215	27.0564	0.913403	-0.130677	0.699905	1
VC_0587	32.2672	34.8373	29.6971	0.852449	-0.230315	0.481479	1
VC_0588	0.881882	0.898642	0.865122	0.9627	-0.0548422	1	1
VC_0589	12.7904	13.6528	11.9281	0.873674	-0.194833	0.725257	1
VC_0590	24.158	28.7229	19.593	0.68214	-0.55186	0.131895	0.596631
VC_0591	88.7689	94.6483	82.8894	0.875763	-0.191388	0.375601	0.949432
VC_0592	37.373	38.339	36.407	0.949608	-0.0745968	0.819711	1
VC_0593	18.6288	18.8404	18.4171	0.977533	-0.0327834	0.961442	1
VC_0594	81.0617	86.0664	76.057	0.883702	-0.178369	0.501152	1
VC_0595	19.7813	19.0938	20.4688	1.07201	0.100324	0.820774	1
VC_0596	382.556	344.44	420.672	1.22132	0.288445	0.0507961	0.328851
VC_0597	35.8382	31.1095	40.567	1.30401	0.38295	0.222879	0.760729
VC_0598	0	0	0	NA	NA	NA	NA
VC_0599	0	0	0	NA	NA	NA	NA
VC_0600	6.5085	5.90768	7.10932	1.2034	0.267121	0.764465	1
VC_0601	65.1971	65.2491	65.1452	0.998407	-0.00229972	0.978174	1
VC_0602	130.084	136.041	124.126	0.912414	-0.132239	0.500264	1
VC_0603	181.961	192.281	171.64	0.892656	-0.163824	0.347366	0.924551
VC_0604	2790.35	2674.62	2906.08	1.08654	0.119743	0.366417	0.941623
VC_0605	53.5487	53.0545	54.0429	1.01863	0.0266304	0.955026	1
VC_0606	2.95188	3.61916	2.28459	0.631248	-0.663721	0.625446	1
VC_0608	113.953	97.2313	130.675	1.34396	0.426489	0.238661	0.784271
VC_0609	22.5438	21.5364	23.5513	1.09356	0.129035	0.726122	1
VC_0610	43.1193	41.7239	44.5146	1.06688	0.0934037	0.760634	1
VC_0611	32.6735	29.2387	36.1082	1.23495	0.304449	0.353322	0.928209
VC_0612	30.1337	31.3476	28.9197	0.922549	-0.116302	0.733697	1
VC_0613	14.733	15.851	13.6151	0.85894	-0.219371	0.673342	1
VC_0614	5.67398	5.90768	5.44029	0.920885	-0.118906	0.923928	1
VC_0615	152.588	174.911	130.265	0.744748	-0.425175	0.0168793	0.158901
VC_0616	7.05797	8.98642	5.12952	0.570808	-0.808924	0.247395	0.798901
VC_0617	5.47097	6.29956	4.64238	0.736937	-0.440388	0.588698	1
VC_0618	3.25291	4.21524	2.29058	0.543405	-0.8799	0.435244	1
VC_0619	3.38444	3.61916	3.14971	0.870288	-0.200436	0.941607	1
VC_0620	112.521	112.988	112.053	0.991719	-0.0119973	0.969135	1
VC_0621	4.22986	4.75566	3.70406	0.778874	-0.360537	0.748057	1
VC_0622	295.469	325.09	265.848	0.817769	-0.290234	0.0638492	0.383807
VC_0623	23.0679	22.3949	23.741	1.06011	0.0842109	0.855594	1
VC_0624	29.9284	31.0295	28.8272	0.929026	-0.106209	0.763817	1
VC_0625	5.54642	5.96333	5.12952	0.860177	-0.217295	0.834438	1
VC_0626	147.228	165.361	129.094	0.780684	-0.35719	0.0606468	0.373478
VC_0627	172.308	175.368	169.249	0.965107	-0.0512385	0.793193	1
VC_0628	80.2412	79.3711	81.1113	1.02192	0.0312885	0.926995	1
VC_0629	222.084	213.926	230.242	1.07627	0.106036	0.555556	1
VC_0630	30.3461	32.8359	27.8563	0.848351	-0.237267	0.504642	1
VC_0631	134.697	135.9	133.493	0.982292	-0.0257768	0.909208	1
VC_0632	32.4207	35.8318	29.0096	0.809605	-0.304709	0.333756	0.910415
VC_0633	11835	10824.8	12845.2	1.18664	0.246882	0.526065	1
VC_0634	112.687	123.363	102.011	0.826916	-0.274187	0.154278	0.647111
VC_0635	472.31	522.897	421.722	0.806511	-0.310233	0.0354035	0.262056
VC_0636	159.167	156.757	161.576	1.03075	0.0436905	0.830151	1
VC_0637	1288.68	1357.1	1220.27	0.899176	-0.153325	0.240356	0.785578
VC_0638	35.1042	37.3291	32.8793	0.880797	-0.183119	0.564386	1
VC_0639	244.672	239.243	250.101	1.04539	0.0640344	0.722054	1
VC_0640	548.277	548.582	547.973	0.998889	-0.00160313	0.959953	1
VC_0641	268.055	284.195	251.915	0.886415	-0.173946	0.288908	0.857034
VC_0642	587.98	629.923	546.036	0.866831	-0.206178	0.159969	0.660363
VC_0643	1925.9	2040.12	1811.68	0.888027	-0.171325	0.184078	0.696986
VC_0644	76.6646	86.7401	66.5892	0.767686	-0.381412	0.0845042	0.464185
VC_0645	102.736	108.291	97.1813	0.897408	-0.156163	0.464766	1
VC_0646	1852.06	2005.64	1698.49	0.84686	-0.239804	0.0689313	0.406587
VC_0647	2009.37	2131.4	1887.33	0.885484	-0.175462	0.17566	0.685547
VC_0648	126.823	121.563	132.082	1.08653	0.11973	0.532446	1
VC_0649	73.2572	70.474	76.0404	1.07898	0.109674	0.634387	1
VC_0650	244.403	241.448	247.359	1.02448	0.0348977	0.839616	1
VC_0651	59.623	62.0966	57.1494	0.920331	-0.119776	0.625322	1
VC_0652	11.9284	14.0356	9.82113	0.699731	-0.515127	0.297028	0.863187
VC_0653	125.695	142.384	109.005	0.765567	-0.385399	0.044807	0.308344
VC_0654	45.0623	45.7997	44.3249	0.9678	-0.0472188	0.918589	1
VC_0655	81.9494	84.1578	79.7411	0.947518	-0.0777745	0.731291	1
VC_0656	22.418	22.7906	22.0454	0.967301	-0.0479639	0.980362	1
VC_0657	32.7283	30.7451	34.7114	1.12901	0.175054	0.573776	1
VC_0658	103.45	93.1621	113.738	1.22087	0.287905	0.159757	0.660363
VC_0659	91.9623	90.967	92.9575	1.02188	0.0312282	0.865386	1
VC_0660	93.6478	106.148	81.1472	0.764469	-0.38747	0.0692336	0.407003
VC_0661	8.57072	7.72956	9.41188	1.21765	0.284097	0.66737	1
VC_0662	35.3178	39.0306	31.605	0.809748	-0.304455	0.327685	0.900298
VC_0664	242.563	272.404	212.722	0.780906	-0.356779	0.0323192	0.249434
VC_0665	224.469	240.507	208.431	0.866632	-0.206508	0.217225	0.749881
VC_0666	85.2781	93.2154	77.3408	0.829699	-0.26934	0.240632	0.7858
VC_0667	69.9002	69.0239	70.7764	1.02539	0.0361719	0.94108	1
VC_0668	9.86388	9.8514	9.87636	1.00253	0.00365127	1	1
VC_0669	0	0	0	NA	NA	NA	NA
VC_0670	0.307782	0	0.615564	Inf	Inf	0.753145	1
VC_0671	256.728	247.133	266.323	1.07765	0.107888	0.501554	1
VC_0672	313.663	292.791	334.534	1.14257	0.192284	0.216844	0.749881
VC_0673	68.1964	65.4029	70.99	1.08543	0.118263	0.621142	1
VC_0674	64.5156	63.1946	65.8366	1.04181	0.0590879	0.797881	1
VC_0675	116.479	111.361	121.598	1.09192	0.126871	0.520786	1
VC_0676	9.49011	9.83587	9.14435	0.929694	-0.105172	0.898444	1
VC_0677	14.1557	13.5816	14.7297	1.08454	0.11708	0.847674	1
VC_0678	51.0726	56.132	46.0132	0.819733	-0.286774	0.281742	0.851552
VC_0679	1919.21	2159.75	1678.67	0.777251	-0.363548	0.00661792	0.0800726
VC_0680	56.4112	58.9858	53.8366	0.912704	-0.131781	0.609271	1
VC_0681	161.109	163.621	158.597	0.969295	-0.0449923	0.847709	1
VC_0682	827.984	820.894	835.073	1.01727	0.024708	0.847884	1
VC_0683	186.067	192.47	179.664	0.933464	-0.0993334	0.549809	1
VC_0684	21.1385	19.7792	22.4979	1.13745	0.185805	0.626885	1
VC_0685	75.1522	74.0996	76.2047	1.02841	0.0404147	0.849838	1
VC_0686	0.419155	0.277974	0.560335	2.01578	1.01134	1	1
VC_0687	51.1322	12.5318	89.7327	7.1604	2.84004	0.37347	0.948652
VC_0688	20.9682	20.6131	21.3233	1.03445	0.0488664	0.965242	1
VC_0689	86.9616	81.7023	92.2208	1.12874	0.174715	0.423619	0.997617
VC_0690	53.0473	53.903	52.1915	0.968249	-0.0465494	0.86779	1
VC_0691	61.8127	66.8241	56.8013	0.850013	-0.234443	0.346688	0.924551
VC_0692	26.9051	30.2082	23.6019	0.781306	-0.356041	0.253546	0.813891
VC_0693	24.2181	23.1485	25.2876	1.0924	0.127507	0.742784	1
VC_0694	61.2402	57.8532	64.6273	1.11709	0.159748	0.522436	1
VC_0695	36.4893	36.61	36.3685	0.993402	-0.00955094	1	1
VC_0696	194.811	205.494	184.129	0.896031	-0.15838	0.349721	0.925332
VC_0697	454.053	441.188	466.919	1.05832	0.0817814	0.618358	1
VC_0698	291.025	296.068	285.982	0.965936	-0.050001	0.747786	1
VC_0699	0.415051	0.580544	0.249559	0.42987	-1.21803	0.985745	1
VC_0700	74.1314	92.9336	55.3293	0.595364	-0.748157	0.00134209	0.0227192
VC_0701	51.1573	55.0029	47.3116	0.860165	-0.217315	0.394859	0.970045
VC_0702	21.7987	23.8339	19.7634	0.829213	-0.270186	0.482267	1
VC_0703	57.2797	63.9457	50.6137	0.791511	-0.337319	0.174953	0.684401
VC_0704	20.2964	23.6517	16.9411	0.716274	-0.481416	0.235251	0.781065
VC_0705	28.4447	28.0802	28.8093	1.02596	0.0369789	0.937964	1
VC_0706	925.656	826.004	1025.31	1.24129	0.311838	0.493047	1
VC_0707	1.29804	1.17662	1.41947	1.2064	0.270707	1	1
VC_0708	61.1038	68.6832	53.5245	0.779296	-0.359757	0.137383	0.605414
VC_0709	360.89	376.678	345.102	0.916172	-0.12631	0.423187	0.997617
VC_0710	137.699	150.413	124.985	0.830944	-0.267177	0.155476	0.649557
VC_0711	149.913	162.29	137.536	0.847471	-0.238765	0.183561	0.696806
VC_0712	6.27957	7.18007	5.37907	0.749168	-0.416639	0.591549	1
VC_0713	25.9185	26.3538	25.4832	0.966964	-0.0484666	0.899556	1
VC_0714	19.0229	18.7576	19.2882	1.02829	0.0402486	0.995379	1
VC_0715	35.3119	33.4009	37.2229	1.11443	0.156304	0.625439	1
VC_0716	21.3226	19.4585	23.1866	1.19159	0.252894	0.508906	1
VC_0717	93.0149	99.1509	86.879	0.87623	-0.190618	0.382247	0.956886
VC_0718	105.321	120.422	90.221	0.749209	-0.416559	0.044277	0.306689
VC_0719	50.1958	51.7291	48.6625	0.940719	-0.0881636	0.753136	1
VC_0720	47.3067	45.4505	49.163	1.08168	0.113275	0.68609	1
VC_0721	41.8335	35.4917	48.1754	1.35737	0.440816	0.113892	0.5505
VC_0722	137.348	115.384	159.312	1.38071	0.465415	0.0115817	0.119783
VC_0723	87.8852	63.8188	111.952	1.75421	0.810822	0.000183661	0.00417662
VC_0724	89.4888	90.5467	88.4308	0.976632	-0.0341126	0.843736	1
VC_0725	57.0914	55.188	58.9948	1.06898	0.0962319	0.708247	1
VC_0726	50.2325	50.942	49.523	0.972144	-0.040758	0.904195	1
VC_0727	63.5301	64.3841	62.6762	0.973472	-0.0387879	0.893642	1
VC_0728	162.164	146.163	178.164	1.21894	0.285627	0.101627	0.525519
VC_0729	1.91616	1.79728	2.03503	1.13228	0.179233	1	1
VC_0730	21.6852	21.2312	22.1392	1.04277	0.0604161	0.9261	1
VC_0731	1827.29	1872.31	1782.26	0.951906	-0.0711085	0.723955	1
VC_0732	34.4543	34.0435	34.8651	1.02413	0.0344034	0.943063	1
VC_0733	0	0	0	NA	NA	NA	NA
VC_0734	564.123	572.307	555.94	0.971402	-0.0418596	0.811369	1
VC_0735	53.1478	52.0378	54.2578	1.04266	0.0602713	0.902251	1
VC_0736	663.922	598.704	729.14	1.21786	0.284353	0.181278	0.696806
VC_0737	605.463	519.726	691.201	1.32993	0.411353	0.00363913	0.0494163
VC_0738	0	0	0	NA	NA	NA	NA
VC_0739	49.2836	44.3241	54.2432	1.22379	0.291353	0.265361	0.829941
VC_0740	16.8791	14.9032	18.855	1.26517	0.339331	0.408987	0.988168
VC_0741	108.475	102.852	114.098	1.10934	0.149705	0.44268	1
VC_0742	163.439	178.259	148.62	0.833734	-0.262341	0.143717	0.620744
VC_0743	269.503	272.951	266.055	0.974737	-0.0369148	0.840485	1
VC_0744	215.773	221.395	210.152	0.949217	-0.07519	0.664004	1
VC_0745	244.104	262.76	225.449	0.858005	-0.220941	0.201642	0.731922
VC_0746	105.592	101.667	109.517	1.07722	0.107308	0.593996	1
VC_0747	581.508	566.909	596.107	1.0515	0.0724554	0.606872	1
VC_0748	1120.65	1090.68	1150.61	1.05494	0.0771655	0.562425	1
VC_0749	529.659	493.27	566.048	1.14754	0.198549	0.173361	0.681707
VC_0750	528.461	506.703	550.218	1.08588	0.118864	0.449939	1
VC_0751	100.144	94.7189	105.57	1.11456	0.156471	0.466704	1
VC_0752	343.481	329.615	357.347	1.08413	0.116543	0.455879	1
VC_0753	188.425	180.746	196.105	1.08498	0.117662	0.526434	1
VC_0754	109.309	109.515	109.103	0.996245	-0.00542807	0.971201	1
VC_0755	495.206	533.148	457.264	0.857668	-0.221509	0.294068	0.859567
VC_0756	146.669	153.539	139.799	0.910507	-0.135258	0.470923	1
VC_0757	70.9996	73.0683	68.931	0.943379	-0.0840909	0.777601	1
VC_0758	75.3808	77.1628	73.5987	0.95381	-0.0682258	0.840606	1
VC_0759	131.915	132.017	131.814	0.998457	-0.00222783	1	1
VC_0760	243.064	253.372	232.756	0.918636	-0.122435	0.470708	1
VC_0761	382.269	375.78	388.758	1.03454	0.0489857	0.745528	1
VC_0762	371.362	391.878	350.845	0.895292	-0.15957	0.308108	0.873205
VC_0763	397.57	432.153	362.987	0.83995	-0.251624	0.109361	0.541782
VC_0764	40.6463	40.2072	41.0854	1.02184	0.0311704	0.947081	1
VC_0765	57.72	48.8354	66.6045	1.36386	0.447692	0.0764524	0.432048
VC_0766	91.5712	93.4403	89.702	0.959993	-0.0589049	0.821931	1
VC_0767	279.549	285.907	273.191	0.955523	-0.0656374	0.78694	1
VC_0768	356.522	356.066	356.978	1.00256	0.00368964	0.953929	1
VC_0769	173.44	37.1249	309.755	8.34358	3.06067	8.18e-46	1.72e-43
VC_0770	13.0762	10.8238	15.3286	1.41619	0.502018	0.343993	0.924122
VC_0771	4.05272	3.5855	4.51994	1.26062	0.33413	0.753663	1
VC_0772	10.2866	11.562	9.01124	0.779386	-0.35959	0.487794	1
VC_0773	2.78017	2.09985	3.46049	1.64797	0.720687	0.599854	1
VC_0774	4.93328	4.73106	5.13551	1.08549	0.118343	0.978635	1
VC_0775	15.4273	14.8384	16.0161	1.07936	0.110182	0.868446	1
VC_0776	13.186	11.6422	14.7297	1.2652	0.339365	0.487924	1
VC_0777	17.6695	16.0953	19.2437	1.19561	0.257745	0.548651	1
VC_0778	11.0756	10.0828	12.0685	1.19694	0.259347	0.678772	1
VC_0779	25.4339	26.5738	24.294	0.914208	-0.129405	0.76716	1
VC_0780	6.61057	6.16105	7.06008	1.14592	0.196507	0.842437	1
VC_0781	41.7469	46.3155	37.1784	0.80272	-0.317032	0.278944	0.84921
VC_0782	0.159049	0.318098	0	0	#NAME?	0.985565	1
VC_0783	7.77745	8.39035	7.16455	0.853904	-0.227855	0.766815	1
VC_0784	367.309	276.826	457.793	1.65372	0.725717	1.45e-06	4.89e-05
VC_0785	1.7172	1.45459	1.9798	1.36107	0.444744	0.884563	1
VC_0786	26.9704	25.9713	27.9694	1.07694	0.106932	0.808935	1
VC_0787	12.2649	10.6879	13.842	1.2951	0.373066	0.505261	1
VC_0788	6.32514	4.73106	7.91921	1.67388	0.743194	0.298828	0.866633
VC_0789	28.9944	23.5689	34.4199	1.4604	0.546362	0.110397	0.542527
VC_0790	14.0166	11.9513	16.082	1.34563	0.428285	0.331054	0.906915
VC_0791	8.91197	7.49171	10.3322	1.37916	0.463785	0.449934	1
VC_0792	7.26299	5.08282	9.44315	1.85786	0.893638	0.148164	0.634221
VC_0794	4.67093	3.292	6.04987	1.83775	0.87794	0.573123	1
VC_0795	48.4952	34.0526	62.9377	1.84825	0.886159	0.221474	0.757041
VC_0796	14.4154	13.0476	15.7832	1.20966	0.274603	0.675141	1
VC_0797	12.1871	12.0069	12.3673	1.03001	0.042662	0.993245	1
VC_0798	25.179	21.3697	28.9882	1.35651	0.439902	0.440867	1
VC_0799	33.5122	27.302	39.7224	1.45493	0.54095	0.262633	0.826201
VC_0800	27.9992	19.6407	36.3578	1.85115	0.88842	0.0636006	0.382986
VC_0801	19.4596	15.5057	23.4135	1.51	0.594544	0.223678	0.762767
VC_0802	16.6575	15.1967	18.1183	1.19226	0.253695	0.594753	1
VC_0803	10.4109	10.7345	10.0874	0.939713	-0.0897082	0.960422	1
VC_0804	4.53308	4.79578	4.27038	0.890446	-0.1674	0.93791	1
VC_0805	0	0	0	NA	NA	NA	NA
VC_0806	24.5466	23.6892	25.404	1.07239	0.100824	0.785048	1
VC_0807	47.5055	48.0235	46.9875	0.978428	-0.0314622	0.937189	1
VC_0808	2.77043	2.69593	2.84493	1.05527	0.0776102	1	1
VC_0809	32.7997	29.7481	35.8514	1.20517	0.269233	0.393724	0.970045
VC_0810	7.72347	9.20874	6.23821	0.677422	-0.561872	0.409672	0.988168
VC_0811	101.76	147.521	55.9988	0.379598	-1.39746	1.98e-10	1.19e-08
VC_0812	166.246	223.01	109.481	0.490926	-1.02642	2.14e-08	1.02e-06
VC_0813	47.353	65.3976	29.3084	0.448157	-1.15792	7.06e-05	0.00178974
VC_0814	11.4745	11.8801	11.0689	0.931722	-0.102028	0.893626	1
VC_0815	24.1328	25.3778	22.8878	0.901883	-0.148988	0.696995	1
VC_0816	1.90641	2.39336	1.41947	0.593087	-0.753684	0.699953	1
VC_0817	16.1019	18.1615	14.0423	0.773189	-0.371106	0.375177	0.949432
VC_0819	3.27599	2.95837	3.5936	1.21472	0.280627	0.838358	1
VC_0820	15.2832	14.0511	16.5152	1.17537	0.233112	0.63112	1
VC_0821	5.51779	5.35173	5.68386	1.06206	0.0868668	0.987075	1
VC_0822	34.4663	34.5438	34.3887	0.995508	-0.00649553	1	1
VC_0823	33.0799	34.0125	32.1473	0.945162	-0.081366	0.829635	1
VC_0824	50.1613	51.3167	49.0059	0.954969	-0.0664739	0.799935	1
VC_0825	15.6827	15.4837	15.8817	1.0257	0.0366123	0.970275	1
VC_0826	41.8222	33.8766	49.7678	1.46909	0.554925	0.0624073	0.379263
VC_0827	16.4868	15.1721	17.8016	1.17331	0.230586	0.639362	1
VC_0828	7.31099	8.31656	6.30542	0.758176	-0.399395	0.534318	1
VC_0829	2.75761	3.4742	2.04102	0.58748	-0.767388	0.489853	1
VC_0830	1.4705	1.21674	1.72426	1.41711	0.502953	0.876314	1
VC_0831	5.78345	5.93227	5.63462	0.949825	-0.0742656	1	1
VC_0832	1.44822	1.78176	1.11468	0.625608	-0.676669	0.812838	1
VC_0833	3.51866	3.88161	3.1557	0.812988	-0.298694	0.838904	1
VC_0834	4.97874	5.37632	4.58116	0.852099	-0.230907	0.845539	1
VC_0835	5.76601	6.89563	4.63639	0.672366	-0.572682	0.454091	1
VC_0836	6.04832	5.90768	6.18897	1.04761	0.0671083	0.995756	1
VC_0837	47.3597	47.7426	46.9768	0.98396	-0.0233277	0.913824	1
VC_0838	4.34497	3.55444	5.13551	1.44481	0.530882	0.615141	1
VC_0839	2.1504	1.82188	2.47892	1.36064	0.444284	0.785805	1
VC_0840	14.9191	15.6196	14.2186	0.910307	-0.135575	0.831156	1
VC_0841	20.5898	20.3507	20.8288	1.0235	0.0335066	0.962313	1
VC_0842	1.14155	1.47919	0.803904	0.543478	-0.879708	0.778769	1
VC_0843	2.20643	2.37783	2.03503	0.855836	-0.224593	0.951476	1
VC_0844	6.71858	7.44251	5.99464	0.805459	-0.312117	0.684578	1
VC_0845	82.5572	87.7757	77.3387	0.881094	-0.182632	0.420376	0.996881
VC_0847	7.38693	6.54387	8.22999	1.25766	0.330746	0.635028	1
VC_0848	129.593	128.827	130.36	1.0119	0.0170738	0.888379	1
VC_0849	23.4084	22.1389	24.678	1.11469	0.156643	0.675867	1
VC_0850	17.5415	16.7716	18.3114	1.09181	0.126716	0.751425	1
VC_0851	102.347	109.727	94.9673	0.865487	-0.208415	0.313394	0.878946
VC_0852	35.3151	38.4876	32.1426	0.835143	-0.259904	0.380059	0.955207
VC_0853	53.2676	59.5298	47.0055	0.789613	-0.340783	0.168643	0.675323
VC_0854	69.5581	70.5332	68.583	0.97235	-0.0404517	0.879027	1
VC_0855	467.632	457.301	477.963	1.04518	0.0637546	0.70883	1
VC_0856	66.4881	58.9609	74.0152	1.25533	0.328063	0.20096	0.730851
VC_0857	159.684	26.8919	292.476	10.876	3.44307	2.59e-51	8.13e-49
VC_0858	122.209	2.9985	241.419	80.5135	6.33116	1.86e-76	1e-73
VC_0859	42.776	1.51931	84.0328	55.3098	5.78946	2.08e-31	3.41e-29
VC_0860	72.6026	2.39336	142.812	59.6701	5.89894	7.29e-49	1.97e-46
VC_0861	19.8215	1.73256	37.9104	21.8811	4.45161	2.16e-13	1.57e-11
VC_0862	6.087	5.06469	7.10932	1.4037	0.489239	0.541301	1
VC_0863	139.613	176.288	102.938	0.58392	-0.776157	0.164024	0.667102
VC_0864	25.492	26.1163	24.8676	0.952189	-0.0706794	0.889096	1
VC_0865	73.062	82.9786	63.1453	0.760984	-0.394063	0.0693409	0.407003
VC_0866	57.7056	47.1623	68.2488	1.4471	0.533168	0.0430516	0.299852
VC_0867	0	0	0	NA	NA	NA	NA
VC_0868	1.88854	1.79728	1.9798	1.10155	0.139539	1	1
VC_0869	569.425	488.338	650.511	1.33209	0.413692	0.00356126	0.0485335
VC_0870	16.8689	19.585	14.1527	0.72263	-0.468671	0.257384	0.819245
VC_0871	12.7014	11.0617	14.3411	1.29646	0.374583	0.482156	1
VC_0872	15.4689	13.9955	16.9424	1.21057	0.275683	0.588102	1
VC_0873	36.1417	33.154	39.1295	1.18024	0.239076	0.433062	1
VC_0874	0.86182	0.858518	0.865122	1.00769	0.0110553	1	1
VC_0875	198.481	204.471	192.492	0.941414	-0.0870983	0.618961	1
VC_0876	8.89546	9.61616	8.17476	0.850107	-0.234283	0.766789	1
VC_0877	0.598054	0.580544	0.615564	1.06032	0.0845022	1	1
VC_0878	29.4947	26.8647	32.1247	1.19579	0.257969	0.491173	1
VC_0879	9.46126	8.96828	9.95425	1.10994	0.15048	0.815408	1
VC_0880	20.0866	17.3586	22.8146	1.31431	0.394306	0.290101	0.858254
VC_0881	12.0467	12.4761	11.6173	0.93116	-0.102899	0.889409	1
VC_0882	3.63416	3.80782	3.46049	0.908784	-0.13799	0.939935	1
VC_0883	68.6156	68.4512	68.7799	1.0048	0.00691169	0.987778	1
VC_0884	26.7962	29.152	24.4404	0.838379	-0.254326	0.458938	1
VC_0885	7.9773	9.09483	6.85976	0.754248	-0.406888	0.503982	1
VC_0886	11.2118	12.281	10.1426	0.825875	-0.276005	0.659244	1
VC_0887	9.19205	9.28899	9.09511	0.979128	-0.0304301	1	1
VC_0888	13.7921	15.6442	11.94	0.763224	-0.389821	0.427302	1
VC_0889	165.014	171.688	158.34	0.922251	-0.116769	0.515493	1
VC_0890	43.68	45.1673	42.1927	0.934143	-0.0982852	0.752093	1
VC_0891	31.9148	32.6912	31.1384	0.952502	-0.0702066	0.838111	1
VC_0892	312.549	287.458	337.64	1.17457	0.232131	0.144402	0.622993
VC_0893	364.294	344.428	384.16	1.11536	0.157505	0.319834	0.890394
VC_0894	70.7372	73.4417	68.0326	0.926348	-0.110374	0.636892	1
VC_0895	669.827	804.302	535.353	0.665611	-0.587248	0.00969537	0.103683
VC_0896	35.1808	32.8579	37.5037	1.14139	0.190796	0.559476	1
VC_0897	18.5468	16.3979	20.6957	1.2621	0.335824	0.45623	1
VC_0898	25.4519	25.9868	24.9169	0.958827	-0.0606575	0.885909	1
VC_0899	87.142	87.2081	87.0759	0.998484	-0.00218822	0.984814	1
VC_0900	89.6777	89.34	90.0154	1.00756	0.0108665	0.978519	1
VC_0901	54.6001	60.342	48.8582	0.809687	-0.304563	0.2544	0.815247
VC_0902	27.5739	31.468	23.6798	0.752503	-0.410231	0.263732	0.826866
VC_0903	18.3165	17.5344	19.0986	1.08921	0.123281	0.813471	1
VC_0904	11.0466	10.7746	11.3185	1.05048	0.0710419	0.918991	1
VC_0905	34.0564	35.171	32.9419	0.936621	-0.0944634	0.729502	1
VC_0906	36.5493	36.1745	36.9241	1.02072	0.029592	0.954904	1
VC_0907	11.2619	10.8394	11.6845	1.07797	0.108316	0.852011	1
VC_0908	40.6364	43.6506	37.6223	0.861895	-0.214416	0.494575	1
VC_0909	28.2406	28.3427	28.1385	0.992796	-0.0104312	1	1
VC_0910	43.969	42.5297	45.4084	1.06769	0.094488	0.707634	1
VC_0911	46.027	47.5788	44.4753	0.93477	-0.0973166	0.701351	1
VC_0912	3.18293	2.6558	3.71005	1.39696	0.48229	0.706145	1
VC_0913	25.3834	27.3858	23.381	0.853763	-0.228092	0.531226	1
VC_0914	82.4005	90.7884	74.0126	0.815221	-0.294737	0.177356	0.689513
VC_0915	0	0	0	NA	NA	NA	NA
VC_0916	1.59242	1.45459	1.73024	1.18951	0.250363	1	1
VC_0917	3.32857	3.25187	3.40526	1.04717	0.066494	1	1
VC_0918	21.0198	19.2297	22.8099	1.18618	0.246327	0.544585	1
VC_0919	9.33748	9.82941	8.84555	0.899907	-0.152152	0.838924	1
VC_0920	9.21701	10.5148	7.91921	0.753149	-0.408992	0.537172	1
VC_0921	7.1345	7.71403	6.55497	0.849747	-0.234894	0.762206	1
VC_0922	15.6327	16.1264	15.139	0.938773	-0.0911521	0.877963	1
VC_0923	9.36144	9.51131	9.21156	0.968485	-0.0461991	0.971483	1
VC_0924	26.0195	25.3752	26.6638	1.05078	0.0714607	0.848368	1
VC_0925	18.2129	19.3562	17.0696	0.881863	-0.181374	0.69159	1
VC_0926	24.5937	25.4956	23.6917	0.929248	-0.105864	0.813805	1
VC_0927	7.56794	8.08778	7.0481	0.871451	-0.198509	0.850042	1
VC_0928	33.0129	33.4539	32.5719	0.973635	-0.0385471	0.96524	1
VC_0929	14.015	14.3045	13.7255	0.959525	-0.0596075	0.938395	1
VC_0930	67.8243	63.4826	72.1659	1.13678	0.184957	0.444428	1
VC_0931	8.59454	7.17361	10.0155	1.39615	0.481458	0.43638	1
VC_0932	2.66396	2.67133	2.65658	0.99448	-0.00798534	1	1
VC_0933	2.05814	2.07526	2.04102	0.983502	-0.0239995	1	1
VC_0934	1.02087	1.17662	0.865122	0.735263	-0.443668	0.96673	1
VC_0935	9.34744	9.28899	9.40589	1.01258	0.0180427	1	1
VC_0936	26.121	22.3612	29.8807	1.33627	0.418216	0.210488	0.741473
VC_0937	60.6922	57.9176	63.4668	1.09581	0.131999	0.600843	1
VC_0938	19.2132	16.16	22.2663	1.37786	0.462431	0.237162	0.783276
VC_0939	29.4892	26.3632	32.6152	1.23715	0.307019	0.328538	0.901332
VC_0940	6.53264	5.69442	7.37086	1.2944	0.372283	0.601592	1
VC_0941	300.4	275.977	324.822	1.17699	0.2351	0.119026	0.565896
VC_0942	174.307	188.378	160.236	0.850609	-0.233433	0.18745	0.704804
VC_0943	31.6826	32.8915	30.4736	0.926488	-0.110156	0.728268	1
VC_0944	27.4724	29.5348	25.41	0.860341	-0.21702	0.536871	1
VC_0945	81.1313	91.0084	71.2542	0.782941	-0.353025	0.109685	0.541962
VC_0946	3.9398	4.23076	3.64883	0.862452	-0.213484	0.92673	1
VC_0947	165.617	186.974	144.259	0.771546	-0.374175	0.0326412	0.249434
VC_0948	83.1957	92.7614	73.6299	0.793756	-0.333232	0.112878	0.54682
VC_0949	52.3488	55.6857	49.0119	0.880152	-0.184176	0.451889	1
VC_0950	63.3466	61.2898	65.4033	1.06712	0.0937163	0.676778	1
VC_0951	27.407	26.9191	27.8949	1.03625	0.05137	0.893952	1
VC_0952	51.3955	51.7721	51.019	0.985454	-0.021139	1	1
VC_0953	39.1815	36.7485	41.6144	1.13241	0.179397	0.523914	1
VC_0954	35.2287	33.8368	36.6207	1.08227	0.114066	0.719471	1
VC_0955	1.30104	1.17662	1.42546	1.21149	0.276781	1	1
VC_0956	341.322	350.802	331.842	0.945952	-0.0801608	0.612081	1
VC_0957	1660.28	1800.19	1520.37	0.84456	-0.243729	0.0610344	0.374642
VC_0958	113.172	124.535	101.81	0.817527	-0.290662	0.139128	0.608264
VC_0959	734.255	767.036	701.473	0.914524	-0.128907	0.415705	0.99229
VC_0960	107.584	104.212	110.956	1.06471	0.0904655	0.678104	1
VC_0961	100.84	93.6873	107.992	1.15269	0.205	0.306103	0.871242
VC_0962	38.7502	37.9834	39.5169	1.04037	0.0570993	0.813407	1
VC_0963	42.1685	41.6246	42.7124	1.02614	0.0372212	0.927488	1
VC_0964	1653.68	1877.56	1429.79	0.761518	-0.393051	0.00258987	0.0385427
VC_0965	282.221	255.761	308.681	1.20691	0.271323	0.0822559	0.45439
VC_0966	328.181	282.42	373.942	1.32406	0.404972	0.00681576	0.0811656
VC_0967	12.5632	11.3397	13.7867	1.2158	0.281904	0.596212	1
VC_0968	1131.38	1070.76	1191.99	1.11322	0.154735	0.630215	1
VC_0969	39.8347	43.3416	36.3278	0.838175	-0.254677	0.371617	0.945319
VC_0970	199.144	216.753	181.535	0.837522	-0.2558	0.129778	0.590255
VC_0971	85.9872	90.8117	81.1626	0.893745	-0.162064	0.478071	1
VC_0972	9174.44	8198.88	10150	1.23797	0.307979	0.0155645	0.148749
VC_0973	418.179	498.153	338.204	0.678917	-0.558693	0.000220156	0.00488876
VC_0974	35.5735	40.7851	30.3619	0.744434	-0.425784	0.177863	0.690775
VC_0975	34.0214	37.9963	30.0464	0.790771	-0.338669	0.272488	0.840395
VC_0976	31.1645	35.3159	27.0131	0.764899	-0.386659	0.216116	0.749881
VC_0977	7.34167	7.45158	7.23176	0.970499	-0.0432008	0.990903	1
VC_0978	1.03317	1.20121	0.865122	0.720208	-0.473515	0.968503	1
VC_0979	11.9549	11.9758	11.934	0.99651	-0.0050441	1	1
VC_0981	31.6109	32.0175	31.2043	0.974603	-0.0371141	0.936345	1
VC_0982	40.9411	42.9963	38.886	0.904402	-0.144964	0.615171	1
VC_0983	33.0525	36.036	30.069	0.834418	-0.261158	0.410007	0.988168
VC_0984	36.4089	38.9881	33.8296	0.86769	-0.204748	0.488328	1
VC_0985	118.333	123.142	113.525	0.921901	-0.117316	0.560471	1
VC_0986	1892.07	1967.2	1816.94	0.923616	-0.114635	0.387036	0.96249
VC_0987	84.4825	84.0119	84.9531	1.0112	0.0160735	0.942845	1
VC_0988	32.4135	36.5482	28.2789	0.773742	-0.370075	0.241476	0.787003
VC_0989	1.46983	0.898642	2.04102	2.27123	1.18347	0.575618	1
VC_0990	25.6361	25.0416	26.2306	1.04748	0.0669224	0.844778	1
VC_0991	241.793	238.553	245.033	1.02716	0.0386624	0.87356	1
VC_0992	83.5594	83.3356	83.7832	1.00537	0.00772888	0.98136	1
VC_0993	98.4199	94.7619	102.078	1.0772	0.107291	0.588895	1
VC_0994	92.9875	95.0991	90.8759	0.955591	-0.0655347	0.749813	1
VC_0995	424.472	451.173	397.77	0.881635	-0.181746	0.202599	0.733281
VC_0996	2.90941	2.9739	2.84493	0.956631	-0.0639651	1	1
VC_0997	341.633	349.006	334.26	0.957747	-0.0622836	0.673711	1
VC_0998	849.048	665.236	1032.86	1.55262	0.634707	4.99e-06	0.000153288
VC_0999	53.3746	45.8706	60.8787	1.32718	0.408369	0.120841	0.570631
VC_1000	184.726	191.55	177.901	0.928745	-0.106646	0.54898	1
VC_1001	100.907	104.774	97.0409	0.926194	-0.110614	0.605301	1
VC_1002	46.5538	48.1193	44.9884	0.934936	-0.0970604	0.749945	1
VC_1003	140.944	128.516	153.373	1.19342	0.255102	0.171646	0.679068
VC_1004	178.046	171.223	184.869	1.07969	0.110622	0.492665	1
VC_1005	41.6313	46.4669	36.7957	0.791868	-0.336668	0.242986	0.79007
VC_1006	41.9071	44.9175	38.8966	0.865957	-0.207633	0.479266	1
VC_1007	1.16205	0.898642	1.42546	1.58624	0.665607	0.829198	1
VC_1008	584.061	475.227	692.896	1.45803	0.544022	0.00903032	0.0979582
VC_1009	280.137	236.893	323.381	1.36509	0.449001	0.0250286	0.213763
VC_1010	90.7541	87.4899	94.0183	1.07462	0.103824	0.621187	1
VC_1011	42.3144	43.2148	41.4141	0.958332	-0.0614022	0.839341	1
VC_1012	33.4812	35.5564	31.4059	0.883271	-0.179072	0.545696	1
VC_1013	25.3252	25.6351	25.0154	0.975825	-0.0353049	0.926497	1
VC_1014	45.6209	47.2982	43.9436	0.929074	-0.106134	0.697048	1
VC_1015	130.426	135.637	125.216	0.923171	-0.11533	0.515518	1
VC_1016	29.9267	30.1956	29.6577	0.982187	-0.0259304	0.943904	1
VC_1017	43.6251	42.474	44.7761	1.0542	0.076149	0.794631	1
VC_1020	15.3701	12.5499	18.1902	1.44943	0.535484	0.211729	0.742192
VC_1021	176.949	198.492	155.406	0.782934	-0.353037	0.0393604	0.28302
VC_1022	728.169	828.828	627.509	0.757104	-0.401437	0.00389685	0.0525379
VC_1023	170.98	204.53	137.429	0.671924	-0.573629	0.00107275	0.0193762
VC_1024	22.5361	26.1007	18.9715	0.726856	-0.460259	0.211408	0.742192
VC_1025	23.7089	25.3351	22.0826	0.871622	-0.198226	0.628446	1
VC_1026	27.2278	26.8389	27.6167	1.02898	0.0412165	0.968564	1
VC_1027	11.7055	11.0617	12.3493	1.1164	0.158858	0.817168	1
VC_1028	16.4911	15.8575	17.1248	1.07992	0.110924	0.829665	1
VC_1029	16.2792	15.2213	17.3371	1.139	0.187773	0.684642	1
VC_1030	0.742895	0.620668	0.865122	1.39386	0.479083	1	1
VC_1031	115.385	106.76	124.009	1.16157	0.216082	0.268346	0.833063
VC_1032	51.2964	46.8688	55.7239	1.18893	0.249667	0.332723	0.910166
VC_1033	285.855	260.766	310.944	1.19243	0.253901	0.114182	0.551199
VC_1034	1113.34	1897.23	329.44	0.173642	-2.52581	8.48e-07	3.05e-05
VC_1035	59.0218	97.5135	20.53	0.210535	-2.24787	1.76e-17	1.62e-15
VC_1036	180.386	185.553	175.218	0.944303	-0.0826788	0.650618	1
VC_1037	57.6793	52.2698	63.0888	1.20698	0.271407	0.267758	0.831922
VC_1038	37.3968	38.7034	36.0903	0.932482	-0.100852	0.730624	1
VC_1039	78.6428	79.6827	77.6028	0.973898	-0.0381578	0.842585	1
VC_1040	47.1365	50.4725	43.8005	0.86781	-0.204548	0.46587	1
VC_1041	25.4267	26.4742	24.3792	0.920866	-0.118937	0.774786	1
VC_1042	24.3244	24.2323	24.4165	1.0076	0.0109237	0.989255	1
VC_1043	1358.45	1237.19	1479.71	1.19602	0.258247	0.0512724	0.330296
VC_1044	27.4735	26.3321	28.6149	1.08669	0.119944	0.737599	1
VC_1045	24.1926	23.4576	24.9276	1.06267	0.0876873	0.823265	1
VC_1046	238.961	177.078	300.843	1.69892	0.76462	2.1e-06	6.83e-05
VC_1047	332.528	240.752	424.304	1.76241	0.81755	1.13e-07	4.73e-06
VC_1048	91.583	88.3511	94.8149	1.07316	0.101866	0.621382	1
VC_1049	30.7491	32.311	29.1873	0.903323	-0.146686	0.666317	1
VC_1050	403.008	353.765	452.251	1.27839	0.354333	0.0204967	0.183353
VC_1051	98.6044	85.6998	111.509	1.30116	0.379798	0.0750448	0.428584
VC_1052	65.9569	60.0767	71.8372	1.19576	0.257926	0.287848	0.857034
VC_1053	40.3247	37.5543	43.0951	1.14754	0.198546	0.474125	1
VC_1054	166.795	168.235	165.354	0.982877	-0.0249174	0.902789	1
VC_1055	88.4778	80.0371	96.9184	1.21092	0.276102	0.209631	0.74053
VC_1056	103.41	101.103	105.718	1.04565	0.064403	0.740295	1
VC_1057	25.5954	21.1445	30.0464	1.421	0.506912	0.148181	0.634221
VC_1058	10.471	9.88506	11.0569	1.11855	0.161631	0.787022	1
VC_1059	228.06	242.306	213.814	0.882413	-0.180474	0.269312	0.834297
VC_1060	343.259	382.803	303.714	0.793394	-0.33389	0.0309406	0.243299
VC_1061	4.84855	4.42849	5.26862	1.18971	0.25061	0.784756	1
VC_1062	21.721	21.1937	22.2483	1.04976	0.0700632	0.884356	1
VC_1063	24.4307	24.8038	24.0577	0.969923	-0.0440572	0.92827	1
VC_1064	321.024	276.058	365.991	1.32578	0.406837	0.0144133	0.140338
VC_1065	14.8631	15.1656	14.5607	0.960112	-0.0587252	0.930861	1
VC_1066	614.27	595.468	633.073	1.06315	0.0883482	0.539668	1
VC_1067	201.588	207.501	195.675	0.943006	-0.0846606	0.628336	1
VC_1068	2.15231	2.07526	2.22936	1.07426	0.10334	1	1
VC_1069	15.5535	14.0602	17.0469	1.21242	0.277895	0.58484	1
VC_1070	14.938	12.7632	17.1128	1.34079	0.423088	0.36098	0.937852
VC_1071	7.75183	6.84644	8.65721	1.26448	0.338548	0.65425	1
VC_1072	0	0	0	NA	NA	NA	NA
VC_1073	24.0974	27.0612	21.1336	0.780957	-0.356686	0.31218	0.878317
VC_1074	4.99757	4.54886	5.44628	1.19728	0.259766	0.790965	1
VC_1075	25.3639	22.4596	28.2682	1.25863	0.331849	0.354837	0.931304
VC_1076	19.941	20.295	19.587	0.965116	-0.0512262	0.90884	1
VC_1077	108.681	107.223	110.139	1.02719	0.0387023	0.871552	1
VC_1078	5.22188	5.06469	5.37907	1.06207	0.0868854	0.982324	1
VC_1079	54.493	52.6526	56.3335	1.06991	0.0974886	0.712688	1
VC_1080	242.862	240.402	245.322	1.02047	0.0292284	0.940919	1
VC_1081	377.095	340.132	414.058	1.21735	0.283739	0.0636112	0.382986
VC_1082	228	204.295	251.706	1.23207	0.301083	0.0702399	0.410458
VC_1083	200.147	180.384	219.91	1.21912	0.285836	0.183132	0.696806
VC_1084	320.057	291.15	348.965	1.19857	0.261319	0.0977892	0.509247
VC_1085	259.34	252.694	265.985	1.0526	0.0739563	0.670526	1
VC_1086	265.403	249.396	281.41	1.12836	0.174232	0.294045	0.859567
VC_1087	442.962	421.333	464.591	1.10267	0.140998	0.370005	0.945319
VC_1088	70.1223	65.7002	74.5443	1.13461	0.1822	0.441237	1
VC_1089	18.8812	20.6377	17.1248	0.829781	-0.269197	0.522789	1
VC_1090	0.881882	0.898642	0.865122	0.9627	-0.0548422	1	1
VC_1091	3962.32	3763.59	4161.04	1.10561	0.144836	0.284159	0.854061
VC_1092	129.989	135.651	124.326	0.916516	-0.125769	0.532562	1
VC_1093	199.479	213.411	185.547	0.869434	-0.201851	0.241625	0.787003
VC_1094	241.284	256.292	226.277	0.882888	-0.179698	0.273602	0.843141
VC_1095	410.291	442.238	378.344	0.855521	-0.225124	0.134097	0.601862
VC_1096	6.80328	7.22926	6.37731	0.882153	-0.1809	0.91363	1
VC_1097	146.295	156.274	136.316	0.872287	-0.197126	0.323948	0.893934
VC_1098	37.3827	41.1434	33.622	0.817192	-0.291253	0.389528	0.965262
VC_1099	102.576	87.9809	117.171	1.33178	0.413354	0.0382757	0.277867
VC_1100	16.6781	14.289	19.0673	1.33441	0.416202	0.342038	0.923322
VC_1101	49.3412	39.0215	59.6609	1.52892	0.612515	0.0191996	0.175493
VC_1102	29.9042	24.2724	35.5359	1.46405	0.549961	0.0868451	0.474382
VC_1103	32.1227	27.3392	36.9062	1.34994	0.432891	0.187357	0.704804
VC_1104	43.5772	47.2643	39.8902	0.843981	-0.244717	0.381433	0.956751
VC_1105	19.406	20.317	18.495	0.910322	-0.135551	0.774127	1
VC_1106	20.1197	18.578	21.6614	1.16597	0.221532	0.544772	1
VC_1107	55.2702	53.6804	56.86	1.05923	0.083018	0.725147	1
VC_1108	85.1579	84.9234	85.3923	1.00552	0.00794348	0.981674	1
VC_1109	7.00805	7.46711	6.54898	0.877044	-0.189279	0.843216	1
VC_1110	164.548	174.381	154.715	0.887227	-0.172625	0.344606	0.924122
VC_1111	7.80909	7.70496	7.91322	1.02703	0.0384781	1	1
VC_1112	6.82204	6.584	7.06008	1.07231	0.100721	0.926245	1
VC_1113	5.63481	5.3362	5.93342	1.11192	0.153051	0.904399	1
VC_1114	12.8211	13.5198	12.1224	0.896643	-0.157395	0.826276	1
VC_1115	60.065	66.9196	53.2104	0.795139	-0.330721	0.165101	0.66945
VC_1116	397.011	389.165	404.858	1.04032	0.0570319	0.811566	1
VC_1117	158.525	165.703	151.347	0.913364	-0.130738	0.461733	1
VC_1118	24.1966	24.7015	23.6917	0.959121	-0.0602158	0.889262	1
VC_1119	19.9595	23.2262	16.6929	0.718709	-0.47652	0.406558	0.987982
VC_1120	58.8151	63.1088	54.5214	0.863927	-0.211019	0.795146	1
VC_1121	34.7324	33.2342	36.2307	1.09016	0.124542	0.775062	1
VC_1122	81.927	80.0656	83.7884	1.0465	0.0655695	0.860155	1
VC_1123	54.0764	49.6318	58.5209	1.1791	0.237687	0.375698	0.949432
VC_1124	324.345	276.227	372.463	1.34839	0.43124	0.0289768	0.23499
VC_1125	481.029	430.302	531.756	1.23577	0.305415	0.151841	0.642601
VC_1126	161.271	157.755	164.788	1.04458	0.0629295	0.738123	1
VC_1127	28.2761	24.8128	31.7394	1.27915	0.355188	0.279961	0.850244
VC_1128	150.528	148.638	152.419	1.02544	0.0362382	0.805085	1
VC_1129	16.8349	18.4576	15.2122	0.824169	-0.278988	0.5046	1
VC_1130	411.235	459.248	363.223	0.790908	-0.338418	0.0217516	0.1923
VC_1131	37.494	34.2506	40.7373	1.18939	0.250221	0.371354	0.945319
VC_1132	17.3157	14.9497	19.6816	1.31652	0.396726	0.303325	0.8701
VC_1133	13.3314	10.1475	16.5152	1.62751	0.70267	0.131857	0.596631
VC_1134	15.281	11.7069	18.855	1.61059	0.687585	0.110177	0.542527
VC_1135	17.2998	16.438	18.1616	1.10485	0.143855	0.789822	1
VC_1136	12.0721	11.0461	13.098	1.18575	0.2458	0.653615	1
VC_1137	20.0576	18.6709	21.4444	1.14855	0.199813	0.669542	1
VC_1138	20.2592	18.7019	21.8164	1.16653	0.222227	0.624947	1
VC_1139	29.22	27.4013	31.0386	1.13274	0.179821	0.598569	1
VC_1140	45.4792	45.0962	45.8622	1.01699	0.0242998	0.971603	1
VC_1141	1227.25	1293.69	1160.81	0.897287	-0.156359	0.238264	0.784271
VC_1142	397.469	376.674	418.264	1.11041	0.151098	0.355979	0.932743
VC_1143	100.697	95.4195	105.974	1.11061	0.151357	0.531758	1
VC_1144	884.421	804.874	963.969	1.19766	0.260223	0.0636003	0.382986
VC_1145	91.9367	85.3578	98.5156	1.15415	0.206829	0.337135	0.913628
VC_1146	230.048	244.161	215.934	0.884392	-0.177242	0.28821	0.857034
VC_1147	241.722	207.001	276.442	1.33546	0.417336	0.0105838	0.111789
VC_1148	181.323	222.776	139.87	0.62785	-0.671508	0.0201445	0.181927
VC_1149	126.725	134.627	118.823	0.882608	-0.180155	0.334392	0.911282
VC_1150	82.405	85.813	78.997	0.920572	-0.119398	0.591951	1
VC_1151	23.2406	22.4906	23.9905	1.06669	0.0931403	0.81758	1
VC_1152	205.149	199.989	210.309	1.0516	0.0725885	0.667331	1
VC_1153	23265.1	24250.9	22279.2	0.918697	-0.122338	0.323873	0.893934
VC_1154	368.471	332.85	404.092	1.21403	0.279809	0.0664498	0.396284
VC_1155	44.9991	28.3362	61.662	2.17609	1.12174	3.69e-05	0.000995351
VC_1156	103.193	73.9819	132.404	1.78968	0.839701	3.56e-05	0.000965653
VC_1157	68.7254	48.8017	88.6491	1.81652	0.861174	0.000259902	0.00563868
VC_1158	289.616	292.098	287.135	0.98301	-0.0247224	0.878586	1
VC_1159	56.3304	57.5011	55.1597	0.95928	-0.0599767	0.861918	1
VC_1160	115.684	132.774	98.5934	0.742567	-0.429407	0.0264541	0.221428
VC_1161	100.186	123.355	77.0159	0.624342	-0.679591	0.0010967	0.0194087
VC_1162	20.9184	24.7792	17.0576	0.688384	-0.538714	0.170614	0.677253
VC_1163	9.25138	8.98642	9.51635	1.05897	0.0826613	0.957804	1
VC_1164	10.4479	11.1911	9.70469	0.867178	-0.2056	0.766789	1
VC_1165	6.57513	6.29049	6.85976	1.0905	0.124985	0.917737	1
VC_1166	166.727	177.116	156.338	0.882688	-0.180025	0.294068	0.859567
VC_1167	22.0991	23.0466	21.1516	0.917775	-0.123787	0.760273	1
VC_1168	113.088	43.119	183.056	4.24537	2.08589	2.19e-20	2.23e-18
VC_1169	34.5026	33.7381	35.2671	1.04532	0.0639435	0.910529	1
VC_1170	22.2843	21.8764	22.6922	1.03729	0.0528187	0.891299	1
VC_1171	26.9484	25.8975	27.9994	1.08116	0.112581	0.778085	1
VC_1172	20.8445	19.7455	21.9435	1.11132	0.152269	0.702422	1
VC_1173	3.71631	2.9739	4.45872	1.49929	0.584275	0.540503	1
VC_1174	7.75549	7.16454	8.34644	1.16496	0.220286	0.789697	1
VC_1175	0.291381	0.277974	0.304787	1.09646	0.132851	1	1
VC_1176	3.8178	4.17511	3.46049	0.828838	-0.270839	0.840571	1
VC_1177	92.9471	92.5766	93.3175	1.008	0.0115004	0.969247	1
VC_1178	101.124	93.5516	108.695	1.16188	0.216456	0.292393	0.859371
VC_1179	217.189	219.478	214.9	0.97914	-0.0304136	0.875636	1
VC_1180	185.611	166.122	205.101	1.23464	0.304087	0.0744677	0.426579
VC_1181	104.111	99.4586	108.763	1.09355	0.129014	0.499278	1
VC_1182	166.029	160.491	171.567	1.06902	0.0962852	0.6041	1
VC_1183	247.906	225.273	270.539	1.20094	0.264165	0.0987053	0.512534
VC_1184	360.061	302.289	417.833	1.38223	0.466997	0.00173387	0.0284581
VC_1185	178.381	155.24	201.522	1.29814	0.376442	0.0437918	0.304185
VC_1186	70.7439	79.2161	62.2716	0.786098	-0.347219	0.161481	0.663321
VC_1187	15.0302	16.7561	13.3043	0.793996	-0.332796	0.514336	1
VC_1188	121.94	117.046	126.833	1.08362	0.115854	0.532685	1
VC_1189	593.282	702.506	484.058	0.689044	-0.537332	0.0001727	0.00395117
VC_1190	398.868	435.445	362.291	0.832002	-0.265341	0.079591	0.442498
VC_1191	73.93	90.8557	57.0043	0.627415	-0.672507	0.00293118	0.0423955
VC_1192	17.6853	23.1977	12.1729	0.524747	-0.930307	0.0335159	0.253288
VC_1193	29.6295	30.9056	28.3534	0.91742	-0.124346	0.728017	1
VC_1194	18.6794	20.5329	16.826	0.819466	-0.287244	0.477252	1
VC_1195	22.5257	21.7988	23.2525	1.06669	0.0931394	0.809279	1
VC_1196	26.2622	26.2985	26.2259	0.99724	-0.00398722	1	1
VC_1197	93.5505	98.7713	88.3297	0.894285	-0.161193	0.421877	0.997617
VC_1198	140.696	137.218	144.173	1.05069	0.0713411	0.700867	1
VC_1199	17.7427	14.9433	20.542	1.37467	0.459081	0.25864	0.822549
VC_1200	75.3575	75.7713	74.9436	0.989077	-0.0158456	0.968091	1
VC_1201	104.535	108.699	100.37	0.923375	-0.115011	0.605026	1
VC_1202	176.891	153.783	199.999	1.30053	0.379101	0.0272843	0.226979
VC_1203	247.884	217.332	278.435	1.28115	0.357439	0.0257372	0.217843
VC_1204	56.5838	48.7671	64.4004	1.32057	0.401161	0.101902	0.525519
VC_1205	58.4136	51.0492	65.7779	1.28852	0.365716	0.134721	0.601862
VC_1206	31.7221	31.1745	32.2698	1.03513	0.0498168	0.888321	1
VC_1207	139.538	111.646	167.43	1.49966	0.584637	0.0175906	0.164367
VC_1208	281.301	296.037	266.564	0.900442	-0.151295	0.333312	0.910415
VC_1209	388.593	401.35	375.836	0.936429	-0.0947579	0.552361	1
VC_1210	18.0463	15.2459	20.8468	1.36738	0.451409	0.268631	0.833264
VC_1211	31.7097	25.5137	37.9057	1.4857	0.57114	0.0668815	0.397603
VC_1212	24.3022	24.1028	24.5016	1.01655	0.0236747	0.989172	1
VC_1213	185.326	178.461	192.19	1.07694	0.106932	0.527993	1
VC_1214	38.9296	37.0201	40.8392	1.10316	0.141647	0.614051	1
VC_1215	37.726	31.6036	43.8485	1.38745	0.472438	0.0953114	0.505408
VC_1216	121.536	108.896	134.175	1.23214	0.301169	0.129231	0.58978
VC_1217	24.6327	24.7326	24.5329	0.991927	-0.0116946	1	1
VC_1218	2.06744	2.09985	2.03503	0.96913	-0.0452376	1	1
VC_1219	31.4204	31.1926	31.6482	1.01461	0.0209187	0.958342	1
VC_1220	372.396	381.111	363.681	0.954266	-0.0675368	0.668016	1
VC_1221	932.163	907.821	956.505	1.05363	0.0753648	0.808034	1
VC_1222	2110.02	2076.34	2143.71	1.03245	0.0460677	0.802614	1
VC_1223	176.407	169.543	183.27	1.08096	0.112313	0.567359	1
VC_1224	76.4855	73.6585	79.3125	1.07676	0.106696	0.68543	1
VC_1225	11.3868	12.8253	9.94826	0.775675	-0.366477	0.443831	1
VC_1226	25.4341	24.1611	26.707	1.10537	0.144534	0.694679	1
VC_1227	4.82477	4.21524	5.4343	1.28921	0.366482	0.697095	1
VC_1228	98.7916	78.3459	119.237	1.52193	0.605906	0.00251773	0.0380177
VC_1229	7.27921	8.7641	5.79432	0.661143	-0.596966	0.376514	0.949459
VC_1230	68.9491	133.883	4.01484	0.0299876	-5.05949	1.53e-50	4.45e-48
VC_1231	1272.96	2462.69	83.2221	0.0337932	-4.88712	1.17e-58	4.92e-56
VC_1232	23.7079	23.1204	24.2953	1.05082	0.0715134	0.857477	1
VC_1233	6.99618	7.75415	6.23821	0.804499	-0.313837	0.672272	1
VC_1234	21.4217	23.9271	18.9162	0.790578	-0.33902	0.37115	0.945319
VC_1235	23.2373	23.1488	23.3257	1.00764	0.0109832	0.980182	1
VC_1236	46.1059	42.619	49.5928	1.16363	0.218634	0.442951	1
VC_1237	129.388	155.261	103.514	0.666709	-0.58487	0.00329486	0.046067
VC_1238	59.8223	64.8097	54.8348	0.84609	-0.241116	0.344083	0.924122
VC_1239	63.2517	65.8323	60.6711	0.921601	-0.117785	0.645733	1
VC_1240	21.9285	22.8398	21.0172	0.9202	-0.119981	0.818406	1
VC_1241	7.359	9.58249	5.13551	0.535926	-0.899894	0.189433	0.708167
VC_1242	410.525	406.149	414.901	1.02155	0.0307564	0.840653	1
VC_1243	25.9691	27.0214	24.9169	0.922117	-0.116978	0.760077	1
VC_1244	32.2896	33.2032	31.376	0.94497	-0.0816597	0.804943	1
VC_1245	35.265	35.8473	34.6828	0.967515	-0.0476447	0.889573	1
VC_1246	43.1317	44.7535	41.51	0.927525	-0.108542	0.727766	1
VC_1247	1028.82	1052.26	1005.38	0.955453	-0.0657429	0.609915	1
VC_1248	785.938	823.802	748.074	0.908076	-0.139116	0.29588	0.860525
VC_1249	244.835	228.234	261.435	1.14547	0.195939	0.232579	0.77492
VC_1250	80.63	84.9542	76.3058	0.898199	-0.154892	0.458957	1
VC_1251	16.9188	16.9072	16.9305	1.00137	0.00197917	1	1
VC_1252	212.561	190.876	234.245	1.22721	0.295385	0.135094	0.602099
VC_1253	95.7865	87.0269	104.546	1.20131	0.264607	0.200762	0.730836
VC_1254	114.731	117.271	112.191	0.956675	-0.0638999	0.786939	1
VC_1255	452.229	443.228	461.23	1.04062	0.0574378	0.735117	1
VC_1256	593.057	595.384	590.731	0.992184	-0.0113202	0.941224	1
VC_1257	46.9908	53.0726	40.909	0.770812	-0.37555	0.152371	0.64412
VC_1258	1932.08	2009.32	1854.85	0.923122	-0.115406	0.445336	1
VC_1259	18.8422	20.1037	17.5807	0.874496	-0.193476	0.684366	1
VC_1260	18.9963	17.9017	20.0908	1.12229	0.166445	0.688708	1
VC_1261	8.86933	10.441	7.29766	0.698942	-0.516755	0.423888	0.997617
VC_1262	45.8984	65.4843	26.3124	0.401812	-1.31541	1.17e-07	4.87e-06
VC_1263	120.506	112.148	128.864	1.14906	0.20045	0.277685	0.84921
VC_1264	138.025	125.15	150.899	1.20574	0.269919	0.137137	0.605414
VC_1265	41.8479	37.5734	46.1224	1.22753	0.295756	0.288806	0.857034
VC_1266	73.3163	64.078	82.5547	1.28835	0.365521	0.0984005	0.511656
VC_1267	48.4247	43.1905	53.6589	1.24238	0.313106	0.227511	0.77011
VC_1268	34.4243	28.0275	40.8212	1.45647	0.542478	0.0575452	0.360618
VC_1269	612.133	518.514	705.752	1.36111	0.44478	0.00836351	0.0932972
VC_1270	341.931	302.433	381.43	1.2612	0.334801	0.0279739	0.22947
VC_1271	24.5109	25.4645	23.5573	0.925103	-0.112314	0.814965	1
VC_1272	8.04232	8.36575	7.71889	0.922678	-0.116101	0.9053	1
VC_1273	7.25505	6.84644	7.66367	1.11936	0.16268	0.857669	1
VC_1274	8.16518	7.22926	9.1011	1.25893	0.332193	0.597786	1
VC_1275	28.7567	27.2774	30.236	1.10847	0.148565	0.68922	1
VC_1276	45.6228	46.6711	44.5745	0.955077	-0.0663114	0.859993	1
VC_1277	32.6919	30.8007	34.583	1.1228	0.167098	0.573669	1
VC_1278	38.9766	37.5087	40.4445	1.07827	0.10872	0.728107	1
VC_1279	683.702	688.258	679.146	0.98676	-0.0192293	0.946845	1
VC_1280	28.8357	34.9732	22.6982	0.649016	-0.623675	0.0641702	0.383903
VC_1281	27.6225	32.9847	22.2603	0.674867	-0.567325	0.112154	0.545595
VC_1282	20.3155	23.3957	17.2352	0.736683	-0.440885	0.269627	0.834297
VC_1283	2.59498	2.6558	2.53415	0.954194	-0.0676462	1	1
VC_1284	37.8798	38.1539	37.6056	0.985628	-0.0208851	0.975173	1
VC_1285	60.7442	59.8909	61.5974	1.02849	0.0405329	0.889335	1
VC_1286	49.4886	48.215	50.7621	1.05283	0.0742703	0.752217	1
VC_1287	85.1505	95.71	74.5909	0.779343	-0.35967	0.0956362	0.505408
VC_1288	143.893	154.665	133.12	0.860699	-0.216419	0.226842	0.77008
VC_1289	111.024	124.955	97.0922	0.777014	-0.363987	0.0806081	0.447493
VC_1290	6.79355	6.21025	7.37685	1.18785	0.248354	0.761328	1
VC_1291	66.828	65.5242	68.1318	1.0398	0.0563014	0.807919	1
VC_1292	2.76377	2.37783	3.14971	1.32462	0.405576	0.814284	1
VC_1293	125.348	110.08	140.617	1.27741	0.353225	0.0791197	0.440526
VC_1294	1.13144	0.898642	1.36424	1.51811	0.602279	0.839531	1
VC_1295	30.6242	29.8438	31.4046	1.0523	0.0735444	0.844917	1
VC_1296	26.686	24.606	28.766	1.16906	0.225354	0.501313	1
VC_1297	309.066	302.767	315.366	1.04161	0.0588213	0.694588	1
VC_1298	361.259	349.801	372.717	1.06551	0.0915459	0.530328	1
VC_1299	19.9874	19.8659	20.1088	1.01223	0.0175338	0.958181	1
VC_1300	64.1044	64.2524	63.9565	0.995396	-0.0066576	1	1
VC_1301	112.865	98.0064	127.723	1.30321	0.382069	0.321627	0.892752
VC_1302	22.6509	22.5771	22.7248	1.00654	0.00940764	1	1
VC_1303	37.7665	39.7535	35.7795	0.900034	-0.151949	0.609467	1
VC_1304	1337.53	1495.41	1179.65	0.788846	-0.342185	0.0106311	0.111789
VC_1305	46.1614	53.3325	38.9904	0.731082	-0.451894	0.086836	0.474382
VC_1306	77.427	85.4046	69.4494	0.813181	-0.298352	0.191258	0.711331
VC_1308	78.9937	80.2322	77.7552	0.969127	-0.0452419	0.822557	1
VC_1309	31.3341	30.1309	32.5373	1.07987	0.110851	0.754605	1
VC_1310	65.2873	63.8835	66.691	1.04395	0.0620479	0.823282	1
VC_1311	15.9723	15.7462	16.1984	1.02872	0.0408556	0.972602	1
VC_1312	22.8287	14.8012	30.8563	2.08471	1.05985	0.00250968	0.0380177
VC_1313	30.621	21.7897	39.4523	1.81059	0.85646	0.00575505	0.072007
VC_1314	197.279	232.724	161.834	0.69539	-0.524106	0.00295183	0.0425312
VC_1315	293.329	336.762	249.896	0.742055	-0.430403	0.00795066	0.0904028
VC_1316	142.404	162.997	121.811	0.747323	-0.420196	0.0298916	0.238357
VC_1317	76.8225	95.1541	58.491	0.614697	-0.702052	0.00317916	0.0446146
VC_1318	44.7117	46.711	42.7124	0.914399	-0.129105	0.778244	1
VC_1319	19.97	20.7862	19.1538	0.921466	-0.117997	0.774244	1
VC_1320	17.3782	18.7848	15.9715	0.850239	-0.23406	0.632531	1
VC_1321	273.369	281.116	265.623	0.944888	-0.0817845	0.60281	1
VC_1322	76.6668	56.6115	96.722	1.70852	0.772748	0.00334743	0.0464579
VC_1323	83.955	65.011	102.899	1.58279	0.662474	0.0112054	0.11653
VC_1324	19.4711	11.6422	27.2999	2.34491	1.22953	0.00193512	0.0310854
VC_1325	193.538	101.004	286.073	2.83231	1.50198	8.36e-18	7.89e-16
VC_1326	4.79804	2.9739	6.62218	2.22677	1.15495	0.164346	0.667102
VC_1327	54.5293	44.8492	64.2095	1.43167	0.517702	0.0377293	0.27549
VC_1328	39.3614	30.5474	48.1754	1.57707	0.657249	0.0254856	0.216198
VC_1329	4.81693	5.06469	4.56918	0.902165	-0.148537	0.931402	1
VC_1330	2.16994	2.66487	1.67502	0.628555	-0.66989	0.677634	1
VC_1331	0	0	0	NA	NA	NA	NA
VC_1332	31.1218	30.5509	31.6928	1.03737	0.0529369	0.970431	1
VC_1333	13.9508	13.6217	14.2799	1.04832	0.0680743	0.955813	1
VC_1334	119.532	116.185	122.879	1.05762	0.0808188	0.873938	1
VC_1335	91.9544	98.0546	85.8542	0.875575	-0.191697	0.348267	0.924551
VC_1336	155.428	166.591	144.265	0.865982	-0.207591	0.227667	0.77011
VC_1337	207.5	204.542	210.457	1.02892	0.0411295	0.904539	1
VC_1338	184.264	168.525	200.003	1.18678	0.247057	0.156097	0.650404
VC_1339	60.8845	48.5328	73.2361	1.509	0.593593	0.00879463	0.0967922
VC_1340	84.5627	68.7851	100.34	1.45875	0.544734	0.0615177	0.375776
VC_1341	165.983	194.932	137.034	0.702985	-0.508433	0.00576056	0.072007
VC_1342	105.28	117.333	93.2277	0.794557	-0.331777	0.105828	0.536233
VC_1343	13.6117	14.6006	12.6228	0.864541	-0.209994	0.673482	1
VC_1344	132.793	120.66	144.926	1.20111	0.264372	0.170977	0.677982
VC_1345	86.6734	79.5468	93.8	1.17918	0.237783	0.256962	0.819245
VC_1346	100.154	85.4325	114.875	1.34463	0.427208	0.0341658	0.255904
VC_1347	78.0442	69.9773	86.1111	1.23056	0.299312	0.167793	0.675286
VC_1348	80.8188	76.2885	85.3491	1.11877	0.16191	0.470221	1
VC_1349	377.274	351.241	403.306	1.14823	0.199414	0.196067	0.719576
VC_1350	213.283	200.706	225.86	1.12532	0.17034	0.378515	0.952596
VC_1351	21.1881	15.8575	26.5187	1.67232	0.741848	0.0460043	0.312349
VC_1352	12.4837	9.56696	15.4005	1.60976	0.686847	0.160685	0.661502
VC_1353	317.878	231.464	404.293	1.74668	0.804613	3.01e-07	1.13e-05
VC_1354	57.0251	55.3576	58.6926	1.06025	0.0843979	0.753928	1
VC_1355	71.618	63.6739	79.562	1.24952	0.321379	0.179549	0.694079
VC_1356	18.9258	18.711	19.1405	1.02296	0.0327447	0.995816	1
VC_1357	2.47208	2.95837	1.98579	0.671245	-0.575088	0.675846	1
VC_1358	679.785	643.418	716.152	1.11304	0.154509	0.302347	0.869532
VC_1359	59.8877	60.064	59.7114	0.994129	-0.00849492	0.948671	1
VC_1360	86.5327	85.1302	87.9351	1.03295	0.0467669	0.871015	1
VC_1361	64.4578	65.0575	63.8581	0.981563	-0.0268478	0.914131	1
VC_1362	470.799	425.121	516.478	1.2149	0.280832	0.186887	0.704088
VC_1363	61.9777	55.2126	68.7427	1.24505	0.316209	0.182113	0.696806
VC_1364	61.3698	73.4388	49.3008	0.671317	-0.574933	0.0167018	0.157623
VC_1365	28.8202	27.7285	29.912	1.07875	0.109356	0.762771	1
VC_1366	70.2207	66.7801	73.6612	1.10304	0.141487	0.550786	1
VC_1367	59.6042	48.4128	70.7957	1.46234	0.548275	0.0228173	0.199387
VC_1368	159.454	138.405	180.503	1.30416	0.383123	0.0520177	0.33339
VC_1369	94.4542	89.648	99.2603	1.10722	0.146945	0.450678	1
VC_1370	273.856	237.733	309.98	1.3039	0.382833	0.0187268	0.171681
VC_1371	68.5313	66.6662	70.3964	1.05595	0.078546	0.770118	1
VC_1372	96.7665	108.876	84.6569	0.777553	-0.362987	0.0790827	0.440526
VC_1373	47.6162	44.7625	50.4699	1.1275	0.173132	0.563162	1
VC_1374	23.9521	22.7751	25.1292	1.10336	0.141907	0.699431	1
VC_1375	7.71402	8.06318	7.36487	0.913395	-0.13069	0.906566	1
VC_1376	114.947	88.1142	141.78	1.60905	0.686205	0.000525107	0.0104883
VC_1377	56.0198	48.4037	63.6358	1.31469	0.394723	0.110383	0.542527
VC_1378	133.891	184.294	83.4883	0.453018	-1.14236	1.29e-05	0.000376432
VC_1379	24.0119	26.6166	21.4071	0.804279	-0.314232	0.380941	0.956751
VC_1380	8.7951	8.6282	8.962	1.03869	0.0547615	1	1
VC_1381	1.44933	1.47919	1.41947	0.959628	-0.0594531	1	1
VC_1382	282.775	272.166	293.384	1.07796	0.108304	0.486036	1
VC_1383	43.8792	40.4049	47.3535	1.17197	0.22894	0.436774	1
VC_1384	677.359	626.297	728.422	1.16306	0.217928	0.266518	0.83125
VC_1385	3.62814	3.85701	3.39927	0.881322	-0.182259	0.938762	1
VC_1386	29.8671	30.4425	29.2917	0.962198	-0.0555948	0.870419	1
VC_1387	0.277173	0	0.554346	Inf	Inf	0.707537	1
VC_1388	19.5842	18.2663	20.902	1.14429	0.194456	0.639469	1
VC_1389	0.435113	0.620668	0.249559	0.402081	-1.31444	0.977901	1
VC_1390	4.10903	3.33212	4.88595	1.46632	0.552197	0.554698	1
VC_1391	250.728	234.585	266.871	1.13763	0.18603	0.259922	0.823126
VC_1392	198.697	178.687	218.707	1.22397	0.291565	0.0892173	0.483207
VC_1393	26.9227	24.7973	29.0482	1.17142	0.228264	0.526578	1
VC_1394	108.614	113.761	103.468	0.909521	-0.136821	0.439443	1
VC_1396	28.7882	33.719	23.8574	0.707537	-0.499123	0.126717	0.582306
VC_1397	137.328	162.584	112.071	0.689313	-0.536769	0.0027136	0.0401719
VC_1398	36.5991	47.7209	25.4772	0.533879	-0.905414	0.00936734	0.101033
VC_1399	46.4951	56.5161	36.4742	0.645378	-0.631783	0.0379512	0.276575
VC_1400	27.6339	32.6355	22.6323	0.693486	-0.528062	0.159284	0.66004
VC_1401	48.9049	60.4404	37.3693	0.618284	-0.693659	0.00584882	0.0726292
VC_1402	107.621	134.3	80.943	0.602705	-0.730477	0.000192856	0.00433353
VC_1403	116.226	151.679	80.7739	0.532533	-0.909057	4.5e-06	0.000139171
VC_1404	0.152394	0	0.304787	Inf	Inf	1	1
VC_1405	68.0325	67.9292	68.1357	1.00304	0.0043794	0.991678	1
VC_1406	102.598	101.686	103.511	1.01795	0.0256619	0.945561	1
VC_1407	57.2721	58.6739	55.8703	0.952218	-0.0706362	0.789348	1
VC_1408	10.6883	10.1074	11.2692	1.11495	0.156981	0.780657	1
VC_1409	30.8183	36.3657	25.2709	0.69491	-0.525102	0.137693	0.605414
VC_1410	23.0376	26.6839	19.3914	0.726708	-0.460552	0.432466	1
VC_1411	50.9785	51.6362	50.3209	0.974528	-0.037225	0.899837	1
VC_1412	10.3394	10.6633	10.0155	0.939243	-0.0904292	0.896708	1
VC_1413	54.4678	75.1805	33.7551	0.448988	-1.15525	6.47e-06	0.000195312
VC_1414	206.294	209.372	203.216	0.970597	-0.0430553	0.806572	1
VC_1415	76.8327	17.6366	136.029	7.71287	2.94727	2.69e-16	2.36e-14
VC_1416	22.5439	13.7602	31.3275	2.27667	1.18693	0.00179818	0.0291336
VC_1417	11.5228	10.1074	12.9383	1.28008	0.356235	0.512936	1
VC_1418	77.4903	73.056	81.9245	1.12139	0.165293	0.483157	1
VC_1419	29.6425	27.2036	32.0814	1.17931	0.237942	0.513933	1
VC_1420	6.51435	5.66983	7.35888	1.2979	0.376182	0.635373	1
VC_1421	12.8094	13.7951	11.8236	0.857085	-0.222489	0.706589	1
VC_1422	18.0515	18.4731	17.6299	0.954353	-0.0674053	0.913379	1
VC_1423	175.117	190.934	159.3	0.834323	-0.261322	0.1407	0.613329
VC_1424	74.9305	77.2285	72.6325	0.940488	-0.0885189	0.728363	1
VC_1425	277.172	247.455	306.89	1.24018	0.310555	0.0463052	0.312427
VC_1426	207.152	183.114	231.191	1.26255	0.336342	0.0489885	0.324441
VC_1427	73.4096	66.4904	80.3287	1.20812	0.272769	0.209702	0.74053
VC_1428	134.02	129.602	138.437	1.06817	0.0951369	0.586549	1
VC_1429	16.4547	18.1796	14.7297	0.810233	-0.303592	0.500228	1
VC_1430	32.2382	31.8479	32.6285	1.02451	0.0349324	0.931052	1
VC_1431	33.2052	29.4144	36.996	1.25775	0.330845	0.309157	0.874209
VC_1432	34.0864	32.3912	35.7816	1.10467	0.143613	0.60153	1
VC_1433	134.565	133.151	135.979	1.02124	0.030316	0.910636	1
VC_1434	770.558	751.962	789.155	1.04946	0.0696493	0.611408	1
VC_1435	76.5169	74.8313	78.2025	1.04505	0.0635731	0.77577	1
VC_1436	40.373	39.747	40.9989	1.03149	0.0447367	0.887126	1
VC_1437	213.016	233.985	192.047	0.820765	-0.284959	0.089422	0.483622
VC_1438	43.2	46.044	40.356	0.876465	-0.190231	0.473251	1
VC_1439	1037.99	969.692	1106.28	1.14086	0.190119	0.161851	0.663862
VC_1440	134.759	122.623	146.895	1.19794	0.260553	0.173939	0.683267
VC_1441	528.129	469.857	586.4	1.24804	0.319664	0.0426631	0.298247
VC_1442	1038.44	1023.35	1053.53	1.0295	0.0419385	0.846737	1
VC_1443	17.0919	18.1304	16.0534	0.885436	-0.17554	0.673924	1
VC_1444	229.366	249.627	209.105	0.83767	-0.255546	0.134664	0.601862
VC_1445	162.148	172.033	152.263	0.885081	-0.176118	0.348301	0.924551
VC_1446	24.6799	27.4104	21.9495	0.800774	-0.320533	0.375263	0.949432
VC_1447	6.12916	6.56847	5.68985	0.866237	-0.207166	0.834348	1
VC_1448	6.7444	8.15896	5.32984	0.65325	-0.614294	0.408863	0.988168
VC_1449	7.613	10.7061	4.51994	0.422185	-1.24405	0.049236	0.32494
VC_1450	4.222	5.6543	2.7897	0.493376	-1.01924	0.256246	0.818384
VC_1451	194.143	195.96	192.325	0.981451	-0.0270112	0.87127	1
VC_1452	2.50813	3.292	1.72426	0.523772	-0.93299	0.458757	1
VC_1453	3.19069	2.67133	3.71005	1.38884	0.47388	0.696218	1
VC_1454	0.730597	0.596072	0.865122	1.45137	0.537418	1	1
VC_1455	166.105	152.766	179.444	1.17463	0.232208	0.180538	0.696149
VC_1456	8.59255	7.78521	9.3999	1.20741	0.27191	0.673305	1
VC_1457	11.8368	11.8619	11.8116	0.995758	-0.00613345	1	1
VC_1458	3.87001	4.2243	3.51572	0.83226	-0.264894	0.838718	1
VC_1459	0.276064	0.30257	0.249559	0.824797	-0.27789	1	1
VC_1460	3.81435	3.91267	3.71604	0.949746	-0.0743867	1	1
VC_1461	6.72421	6.2659	7.18252	1.14629	0.196968	0.844527	1
VC_1462	1.59827	1.21674	1.9798	1.62714	0.702337	0.73498	1
VC_1463	0.692224	0.580544	0.803904	1.38474	0.469618	1	1
VC_1464	164.818	151.26	178.376	1.17927	0.237894	0.174192	0.683403
VC_1465	32.8392	31.6411	34.0373	1.07573	0.105314	0.76081	1
VC_1466	9.23279	9.82034	8.64523	0.880339	-0.183868	0.77564	1
VC_1467	7.08136	6.50375	7.65898	1.17763	0.235881	0.842569	1
VC_1468	0.877779	1.20121	0.554346	0.461489	-1.11563	0.762002	1
VC_1469	1.62112	1.20121	2.04102	1.69914	0.7648	0.702868	1
VC_1471	12.5441	12.8434	12.2448	0.953392	-0.0688587	0.950143	1
VC_1472	19.8988	20.6377	19.1598	0.928389	-0.107199	0.830383	1
VC_1473	7.91554	9.02654	6.80453	0.753836	-0.407677	0.553809	1
VC_1474	0.446769	0.277974	0.615564	2.21446	1.14696	1	1
VC_1475	2.28939	2.09985	2.47892	1.18052	0.239423	0.91327	1
VC_1477	26.6036	31.446	21.7612	0.692017	-0.531121	0.106411	0.536233
VC_1478	43.6037	49.7123	37.4951	0.754242	-0.406901	0.142164	0.618282
VC_1479	193.658	86.3622	300.953	3.48478	1.80107	9.88e-22	1.04e-19
VC_1480	64.3377	66.1888	62.4865	0.944065	-0.0830425	0.735004	1
VC_1481	103.048	96.4919	109.605	1.13589	0.183828	0.348513	0.924551
VC_1482	161.844	148.526	175.162	1.17933	0.23797	0.184582	0.698194
VC_1483	421.873	458.15	385.596	0.841637	-0.24873	0.105632	0.536233
VC_1484	8238.11	7381.53	9094.68	1.23209	0.301103	0.280589	0.850729
VC_1485	291.966	300.577	283.354	0.942702	-0.0851259	0.59092	1
VC_1486	144.611	137.679	151.544	1.1007	0.138425	0.477963	1
VC_1487	16.0302	15.2523	16.808	1.102	0.140121	0.772889	1
VC_1488	133.525	123.852	143.198	1.1562	0.209392	0.244249	0.79227
VC_1489	0	0	0	NA	NA	NA	NA
VC_1490	91.4661	96.4026	86.5297	0.897587	-0.155877	0.481566	1
VC_1491	61.0739	52.2698	69.878	1.33687	0.418861	0.0879616	0.477396
VC_1492	3259.52	2876.39	3642.65	1.26639	0.340726	0.00894456	0.0978716
VC_1493	18.4519	17.9263	18.9775	1.05864	0.082213	0.897804	1
VC_1494	223.347	234.072	212.623	0.908365	-0.138656	0.39547	0.970045
VC_1495	10.5531	10.4811	10.625	1.01373	0.0196732	1	1
VC_1496	726.836	729.53	724.143	0.992615	-0.0106935	0.925311	1
VC_1497	654.808	650.907	658.71	1.01199	0.0171928	0.946703	1
VC_1498	14.2472	16.0552	12.4392	0.774775	-0.368151	0.435229	1
VC_1499	42.4555	37.0019	47.9092	1.29478	0.372702	0.183846	0.696806
VC_1500	12.692	12.8344	12.5496	0.977813	-0.0323691	1	1
VC_1501	36.9547	33.1048	40.8045	1.23259	0.30169	0.3079	0.873205
VC_1502	45.6583	44.4561	46.8604	1.05408	0.0759874	0.806309	1
VC_1503	145.902	143.867	147.936	1.02828	0.0402342	0.804043	1
VC_1504	16.8007	17.025	16.5764	0.973652	-0.0385222	0.970722	1
VC_1505	39.1512	39.0099	39.2926	1.00725	0.0104185	1	1
VC_1506	36.617	34.4273	38.8068	1.12721	0.172754	0.586017	1
VC_1507	34.6058	36.1499	33.0617	0.914573	-0.12883	0.695526	1
VC_1508	28.5579	29.1057	28.0101	0.962357	-0.0553566	0.946551	1
VC_1509	364.662	361.481	367.842	1.0176	0.0251648	0.872676	1
VC_1510	57.8131	54.2984	61.3278	1.12946	0.175631	0.539492	1
VC_1511	163.833	149.499	178.167	1.19176	0.253089	0.185271	0.699396
VC_1512	99.5857	89.5645	109.607	1.22378	0.29134	0.169254	0.675323
VC_1514	76.8479	73.1948	80.5009	1.09982	0.137264	0.592158	1
VC_1515	55.4437	53.5603	57.327	1.07033	0.0980519	0.723399	1
VC_1516	97.4567	97.1983	97.715	1.00532	0.00764954	0.947556	1
VC_1517	96.2578	91.8964	100.619	1.09492	0.130824	0.559942	1
VC_1518	58.1413	53.8846	62.398	1.15799	0.211627	0.439265	1
VC_1519	46.5652	42.554	50.5764	1.18852	0.249171	0.3684	0.944718
VC_1520	98.2645	102.1	94.4288	0.924865	-0.112686	0.611126	1
VC_1521	78.5774	69.3375	87.8173	1.26652	0.34087	0.120836	0.570631
VC_1522	40.4682	40.0095	40.927	1.02293	0.03271	0.945187	1
VC_1523	63.2584	73.4168	53.0999	0.723266	-0.467402	0.040667	0.290754
VC_1524	22.3174	26.5117	18.123	0.683585	-0.548807	0.133251	0.600985
VC_1525	27.3933	29.5038	25.2829	0.856938	-0.222738	0.498661	1
VC_1526	16.9277	18.5534	15.302	0.824758	-0.277957	0.546052	1
VC_1527	78.7931	83.6048	73.9814	0.884894	-0.176423	0.434931	1
VC_1528	39.5347	37.3265	41.7429	1.11832	0.16133	0.593933	1
VC_1529	26.2691	25.326	27.2121	1.07447	0.103629	0.768461	1
VC_1530	2.3342	2.37783	2.29058	0.963308	-0.0539314	1	1
VC_1531	69.4265	72.3616	66.4914	0.918878	-0.122055	0.634746	1
VC_1532	422.802	443.867	401.737	0.905086	-0.143874	0.372611	0.947209
VC_1533	11.1336	10.7099	11.5574	1.07913	0.109866	0.921069	1
VC_1534	21.0376	20.9403	21.1349	1.0093	0.0133487	1	1
VC_1535	15.2992	15.697	14.9014	0.949318	-0.0750365	0.877576	1
VC_1536	14.2516	14.8449	13.6583	0.920067	-0.120189	0.837062	1
VC_1537	121.456	120.712	122.2	1.01233	0.0176728	0.951192	1
VC_1538	616.936	536.793	697.08	1.2986	0.376958	0.00861552	0.0953771
VC_1539	595.363	540.194	650.532	1.20426	0.268142	0.0826367	0.454743
VC_1540	26.041	24.5504	27.5315	1.12143	0.16534	0.651185	1
VC_1541	76.3571	24.4455	128.269	5.24712	2.39153	6.85e-19	6.81e-17
VC_1542	129.688	42.8141	216.562	5.05819	2.33862	2.33e-25	2.66e-23
VC_1543	61.6357	58.3972	64.8743	1.11091	0.151748	0.550258	1
VC_1544	24.3229	20.2458	28.4	1.40276	0.488268	0.163648	0.66642
VC_1545	13.598	13.4706	13.7255	1.01893	0.02705	1	1
VC_1546	14.2791	14.1068	14.4515	1.02444	0.0348361	1	1
VC_1547	19.2258	18.609	19.8426	1.06629	0.0925969	0.85619	1
VC_1548	10.9782	11.6914	10.265	0.877997	-0.187713	0.771635	1
VC_1549	6.44367	6.02159	6.86575	1.14019	0.189274	0.835878	1
VC_1550	2.63533	2.05973	3.21093	1.55891	0.640536	0.674105	1
VC_1551	1.89976	2.07526	1.72426	0.830863	-0.267317	0.957144	1
VC_1552	1.74992	2.69593	0.803904	0.298192	-1.74568	0.259248	0.823126
VC_1553	3.393	4.19064	2.59537	0.619325	-0.691232	0.510791	1
VC_1554	13.1843	14.5449	11.8236	0.812901	-0.298849	0.553997	1
VC_1555	42.0198	35.3923	48.6472	1.37451	0.458919	0.107488	0.536901
VC_1556	25.6468	22.5709	28.7228	1.27256	0.347732	0.292528	0.859371
VC_1557	14.6248	13.1615	16.088	1.22235	0.289656	0.512712	1
VC_1558	37.9783	33.3054	42.6512	1.28061	0.356831	0.210741	0.741473
VC_1559	72.7139	56.9478	88.4801	1.55371	0.635713	0.00789651	0.0904028
VC_1560	1195.27	903.148	1487.38	1.64689	0.719744	1.37e-07	5.56e-06
VC_1561	22.3342	22.3301	22.3382	1.00036	0.000518268	1	1
VC_1562	2.3077	2.07526	2.54014	1.22401	0.291617	0.904361	1
VC_1563	2.8818	2.9739	2.7897	0.93806	-0.0922475	1	1
VC_1564	0	0	0	NA	NA	NA	NA
VC_1565	3.5883	4.21524	2.96137	0.70254	-0.509348	0.592939	1
VC_1566	6.11425	4.82038	7.40812	1.53683	0.619961	0.361867	0.938219
VC_1567	9.20525	8.95536	9.45513	1.05581	0.078345	0.958276	1
VC_1568	6.16196	6.01252	6.3114	1.04971	0.0699915	0.994372	1
VC_1569	0	0	0	NA	NA	NA	NA
VC_1570	3.90751	3.30107	4.51395	1.36742	0.451459	0.650809	1
VC_1571	6.54015	4.50228	8.57803	1.90526	0.929991	0.181821	0.696806
VC_1572	2.03428	1.47919	2.58938	1.75054	0.807802	0.607771	1
VC_1573	17.0336	16.4134	17.6538	1.07557	0.105108	0.838816	1
VC_1574	8.57571	8.68385	8.46757	0.975094	-0.0363867	1	1
VC_1575	12.3845	11.9758	12.7932	1.06825	0.0952474	0.88034	1
VC_1576	8.60697	8.11883	9.09511	1.12025	0.163819	0.816686	1
VC_1577	2.17737	1.45459	2.90015	1.99379	0.995517	0.431536	1
VC_1578	0.584955	0	1.16991	Inf	Inf	0.203732	0.736297
VC_1579	6.53522	6.2659	6.80453	1.08596	0.118975	0.912359	1
VC_1580	8.91168	8.30103	9.52234	1.14713	0.198025	0.820544	1
VC_1581	2.18006	2.31311	2.04701	0.884961	-0.176314	0.95091	1
VC_1582	25.1953	24.5413	25.8492	1.05329	0.0749078	0.875339	1
VC_1583	11.7372	10.8083	12.6661	1.17188	0.228828	0.685121	1
VC_1584	4.20335	4.45309	3.95362	0.887838	-0.171632	0.933452	1
VC_1585	9.05651	9.27346	8.83956	0.953211	-0.0691327	0.972606	1
VC_1586	0	0	0	NA	NA	NA	NA
VC_1587	0.298036	0.596072	0	0	#NAME?	0.641873	1
VC_1588	14.928	14.6498	15.2062	1.03798	0.0537799	0.960477	1
VC_1589	13.1631	14.4029	11.9234	0.827847	-0.272564	0.577146	1
VC_1590	106.59	117.709	95.4708	0.811074	-0.302095	0.109549	0.541962
VC_1591	188.476	225.14	151.811	0.674294	-0.56855	0.00514156	0.0655723
VC_1592	3.48462	3.56997	3.39927	0.952184	-0.0706871	1	1
VC_1593	8.80454	8.32563	9.28345	1.11505	0.157103	0.818829	1
VC_1594	20.9606	19.5504	22.3707	1.14426	0.194415	0.622096	1
VC_1595	39.3448	38.9998	39.6899	1.01769	0.0253028	0.939195	1
VC_1596	14.4726	14.6161	14.3291	0.980362	-0.0286129	0.988361	1
VC_1597	12.8071	12.5655	13.0487	1.03846	0.054446	0.940704	1
VC_1598	16.2372	17.0185	15.4558	0.908171	-0.138963	0.779871	1
VC_1599	101.061	105.839	96.2836	0.909716	-0.136511	0.520253	1
VC_1600	56.0451	58.9557	53.1345	0.901262	-0.149982	0.547104	1
VC_1601	85.7639	81.9923	89.5356	1.092	0.126973	0.552123	1
VC_1602	508.962	453.198	564.726	1.24609	0.317409	0.029356	0.236288
VC_1603	199.127	172.074	226.18	1.31443	0.394439	0.0184685	0.170046
VC_1604	34.2111	27.4906	40.9317	1.48893	0.574278	0.0573539	0.360251
VC_1605	95.0198	89.3426	100.697	1.12709	0.172601	0.426789	1
VC_1606	101.591	96.356	106.826	1.10866	0.148817	0.488547	1
VC_1607	105.109	102.955	107.263	1.04184	0.0591321	0.743447	1
VC_1608	53.1165	51.1113	55.1217	1.07846	0.108977	0.682133	1
VC_1609	83.7453	78.6951	88.7955	1.12835	0.174213	0.455212	1
VC_1610	32.124	35.7541	28.4938	0.796938	-0.327461	0.299984	0.866633
VC_1611	10.8149	11.3707	10.259	0.902233	-0.148427	0.83359	1
VC_1612	342.371	376.287	308.454	0.819733	-0.286775	0.0753483	0.429668
VC_1613	132.192	117.888	146.497	1.24267	0.313448	0.187814	0.705472
VC_1614	59.3894	61.3426	57.4362	0.936318	-0.0949294	0.702947	1
VC_1615	20.9045	18.9271	22.8818	1.20894	0.273747	0.476631	1
VC_1616	37.4629	35.1063	39.8196	1.13426	0.18175	0.59176	1
VC_1617	155.279	139.546	171.012	1.22548	0.293348	0.241494	0.787003
VC_1618	18.9233	16.6111	21.2355	1.27839	0.354326	0.452206	1
VC_1619	14.5441	14.8695	14.2186	0.956229	-0.0645727	0.932756	1
VC_1621	154.267	170.316	138.217	0.811533	-0.301278	0.0953587	0.505408
VC_1622	154.78	169.482	140.077	0.826502	-0.27491	0.124698	0.577589
VC_1623	31.5015	33.0119	29.9912	0.908495	-0.138449	0.709616	1
VC_1624	119.734	111.315	128.153	1.15127	0.203221	0.315991	0.882949
VC_1627	68.18	63.1246	73.2353	1.16017	0.214336	0.375916	0.949432
VC_1628	39.5685	24.7727	54.3644	2.19453	1.13391	9.96e-05	0.002458
VC_1629	81.4403	51.9452	110.935	2.13562	1.09466	1.24e-06	4.27e-05
VC_1630	70.1011	44.5868	95.6154	2.14448	1.10063	1.62e-06	5.37e-05
VC_1631	74.7255	71.1752	78.2757	1.09976	0.13719	0.507329	1
VC_1632	44.4275	43.7309	45.1242	1.03186	0.0452476	0.880613	1
VC_1633	168.309	177.429	159.189	0.8972	-0.156498	0.401414	0.980166
VC_1634	95.0299	94.3173	95.7425	1.01511	0.0216377	0.922224	1
VC_1635	63.7909	67.5156	60.0662	0.889664	-0.168668	0.498498	1
VC_1636	22.6352	23.022	22.2483	0.966394	-0.0493172	0.937273	1
VC_1637	6.65247	6.25683	7.0481	1.12647	0.171803	0.84464	1
VC_1638	11.7241	11.8309	11.6173	0.981946	-0.0262847	1	1
VC_1639	26.8913	27.1906	26.5919	0.977979	-0.0321243	0.957931	1
VC_1640	767.985	850.309	685.661	0.806366	-0.310492	0.169731	0.675323
VC_1641	108.712	101.443	115.981	1.14332	0.193225	0.350033	0.925332
VC_1642	6.97868	7.40239	6.55497	0.885521	-0.175401	0.843474	1
VC_1643	108.999	80.5102	137.488	1.70771	0.772062	0.000122353	0.00296079
VC_1644	39.865	39.2843	40.4458	1.02957	0.0420395	0.910292	1
VC_1645	103.248	108.724	97.7729	0.899276	-0.153164	0.456616	1
VC_1646	1.89154	1.79728	1.98579	1.10489	0.143897	1	1
VC_1647	6.91579	7.72049	6.11108	0.791541	-0.337263	0.597854	1
VC_1648	0	0	0	NA	NA	NA	NA
VC_1649	119.869	123.26	116.478	0.944978	-0.0816477	0.696375	1
VC_1650	43.6866	45.8307	41.5425	0.906434	-0.141726	0.621252	1
VC_1651	49.9626	45.3832	54.542	1.20181	0.26521	0.318232	0.887242
VC_1652	84.9726	80.7911	89.1542	1.10352	0.142107	0.532977	1
VC_1653	105.832	112.522	99.1418	0.881087	-0.182644	0.351811	0.927419
VC_1654	4.35397	4.43756	4.27038	0.962327	-0.0554005	1	1
VC_1655	21.7803	25.0882	18.4724	0.736297	-0.44164	0.210188	0.741473
VC_1656	34.6456	34.84	34.4512	0.988841	-0.0161891	0.957132	1
VC_1657	2.02642	2.37783	1.67502	0.704431	-0.505469	0.822802	1
VC_1658	24.2564	27.3612	21.1516	0.773052	-0.371363	0.313971	0.87991
VC_1659	19.3994	20.5821	18.2168	0.885082	-0.176117	0.644885	1
VC_1661	178.217	190.705	165.729	0.869034	-0.202515	0.230464	0.773335
VC_1662	42.7019	40.9612	44.4427	1.085	0.117689	0.693442	1
VC_1663	909.497	1103.57	715.427	0.648285	-0.6253	0.00215562	0.0337654
VC_1664	86.5325	92.375	80.69	0.873505	-0.195112	0.364002	0.939239
VC_1665	37.1156	40.158	34.0732	0.848478	-0.237051	0.411235	0.988168
VC_1666	14.0979	15.5238	12.672	0.816296	-0.292835	0.524876	1
VC_1667	14.681	14.6562	14.7058	1.00338	0.00486757	1	1
VC_1668	63.7939	57.8335	69.7542	1.20612	0.270375	0.281971	0.851552
VC_1669	58.6614	37.2025	80.1203	2.15363	1.10677	1.5e-05	0.000424965
VC_1670	159.891	171.48	148.301	0.864831	-0.209509	0.243414	0.790781
VC_1671	103.621	115.23	92.0111	0.798497	-0.32464	0.103606	0.529962
VC_1672	30.72	31.5819	29.858	0.945416	-0.0809784	0.839363	1
VC_1673	231.549	229.686	233.412	1.01622	0.0232165	0.923218	1
VC_1674	51.4173	53.9871	48.8475	0.9048	-0.14433	0.598081	1
VC_1675	33.2161	38.5432	27.8889	0.723575	-0.466785	0.151324	0.641851
VC_1676	45.308	37.7828	52.8331	1.39834	0.483713	0.0658433	0.393289
VC_1677	29.8819	25.6248	34.1391	1.33227	0.413887	0.199834	0.729372
VC_1678	82.0908	68.9262	95.2554	1.38199	0.466747	0.0331475	0.251774
VC_1679	10.4411	11.3552	9.52702	0.839002	-0.253253	0.705335	1
VC_1680	57.0563	59.2392	54.8734	0.926302	-0.110445	0.642599	1
VC_1681	39.2229	40.4635	37.9823	0.93868	-0.0912944	0.811585	1
VC_1682	57.0958	57.1393	57.0522	0.998475	-0.00220116	1	1
VC_1683	56.9854	58.6742	55.2967	0.942437	-0.0855323	0.764753	1
VC_1684	39.9293	44.0179	35.8407	0.81423	-0.296492	0.301016	0.86743
VC_1685	31.8071	34.451	29.1633	0.846516	-0.24039	0.459037	1
VC_1686	82.9168	85.8169	80.0166	0.932411	-0.100961	0.687919	1
VC_1687	11.7654	13.1434	10.3875	0.790318	-0.339495	0.507762	1
VC_1688	4.68994	5.66983	3.71005	0.65435	-0.611866	0.488485	1
VC_1689	16.8082	18.7822	14.8342	0.789803	-0.340436	0.456465	1
VC_1690	184.929	198.532	171.325	0.862958	-0.212638	0.224311	0.763546
VC_1691	1.02087	1.17662	0.865122	0.735263	-0.443668	0.975397	1
VC_1692	24.7834	25.2176	24.3492	0.965565	-0.0505553	0.967697	1
VC_1693	3.9393	4.98444	2.89416	0.58064	-0.784284	0.383055	0.957004
VC_1694	0	0	0	NA	NA	NA	NA
VC_1695	7.80298	8.66832	6.93764	0.800345	-0.321307	0.696709	1
VC_1696	57.8581	60.0149	55.7013	0.928125	-0.10761	0.644466	1
VC_1697	34.1949	33.4695	34.9204	1.04335	0.0612228	0.872176	1
VC_1698	35.9803	34.451	37.5097	1.08879	0.122721	0.68918	1
VC_1699	1110.53	1045.93	1175.13	1.12353	0.168037	0.479884	1
VC_1700	47.4233	45.7256	49.121	1.07426	0.103338	0.743013	1
VC_1701	8.94058	9.03561	8.84555	0.978966	-0.0306697	1	1
VC_1702	28.2729	29.2724	27.2734	0.93171	-0.102047	0.801847	1
VC_1703	58.4989	59.7679	57.2299	0.957535	-0.0626029	0.808706	1
VC_1704	137.488	152.634	122.342	0.801534	-0.319164	0.094663	0.503314
VC_1705	0	0	0	NA	NA	NA	NA
VC_1706	31.5307	27.0084	36.053	1.33488	0.416709	0.143463	0.620357
VC_1707	131.319	107.863	154.776	1.43494	0.520986	0.0319631	0.247763
VC_1708	22.4158	21.2804	23.5513	1.10672	0.146286	0.697075	1
VC_1709	149.002	173.786	124.217	0.71477	-0.484449	0.009727	0.103727
VC_1710	439.278	363.743	514.814	1.41532	0.50113	0.000567059	0.0112666
VC_1711	60.2612	59.7708	60.7516	1.01641	0.0234808	0.931688	1
VC_1712	15.4183	13.0904	17.7463	1.35568	0.439017	0.370704	0.945319
VC_1713	4.81582	5.36726	4.26439	0.79452	-0.331844	0.733704	1
VC_1714	427.132	464.744	389.52	0.838138	-0.25474	0.0906204	0.488703
VC_1715	36.3325	40.334	32.331	0.80158	-0.319081	0.293957	0.859567
VC_1716	42.1691	50.0767	34.2615	0.684181	-0.547551	0.0509786	0.328964
VC_1717	54.4351	58.9586	49.9116	0.846554	-0.240326	0.36034	0.937191
VC_1718	55.064	57.9111	52.2168	0.901671	-0.149327	0.551643	1
VC_1719	61.0156	76.7127	45.3185	0.590756	-0.759365	0.00249646	0.0380177
VC_1720	5.39755	5.3608	5.4343	1.01371	0.0196479	1	1
VC_1721	149.149	160.963	137.336	0.853214	-0.229021	0.212235	0.742192
VC_1722	144.147	189.806	98.4877	0.518885	-0.946513	1.06e-07	4.51e-06
VC_1723	22.9794	20.604	25.3548	1.23057	0.29933	0.409349	0.988168
VC_1724	13.9074	13.3839	14.4309	1.07823	0.108671	0.842219	1
VC_1725	49.7592	49.7185	49.7999	1.00164	0.00235855	0.992232	1
VC_1726	368.738	336.315	401.162	1.19282	0.254371	0.0916083	0.491799
VC_1727	343.274	325.184	361.365	1.11127	0.152204	0.320645	0.890811
VC_1728	95.1137	75.8228	114.405	1.50884	0.59344	0.0019709	0.0314168
VC_1729	10.1001	5.93227	14.2679	2.40513	1.26611	0.0134211	0.134942
VC_1730	441.606	440.206	443.006	1.00636	0.00914519	0.941266	1
VC_1731	9.93188	10.7746	9.08912	0.843567	-0.245426	0.703756	1
VC_1732	27.8314	26.6412	29.0216	1.08935	0.123469	0.720133	1
VC_1733	0.847613	0.580544	1.11468	1.92006	0.941153	0.853971	1
VC_1734	0	0	0	NA	NA	NA	NA
VC_1735	4.53295	4.55793	4.50796	0.989038	-0.0159028	1	1
VC_1736	11.2253	9.27346	13.1772	1.42095	0.506859	0.323102	0.893595
VC_1737	65.8305	72.8006	58.8603	0.808515	-0.306654	0.425534	1
VC_1738	409.059	431.856	386.261	0.89442	-0.160975	0.28668	0.856864
VC_1739	114.371	118.809	109.933	0.925296	-0.112014	0.585762	1
VC_1740	114.139	74.5636	153.715	2.06153	1.04371	8.1e-08	3.6e-06
VC_1741	18.9596	12.8033	25.1159	1.96167	0.972084	0.0083316	0.0932972
VC_1742	8.57929	9.18415	7.97444	0.868283	-0.203762	0.748857	1
VC_1743	28.2027	30.9894	25.416	0.820151	-0.286038	0.379663	0.954849
VC_1744	10.2301	10.7436	9.71667	0.904416	-0.144942	0.828716	1
VC_1745	34.3389	32.9909	35.687	1.08172	0.113332	0.747218	1
VC_1746	8.47486	8.41494	8.53478	1.01424	0.0204	1	1
VC_1747	1.76787	1.49471	2.04102	1.36549	0.449422	0.890051	1
VC_1748	2.36847	2.69593	2.04102	0.757076	-0.40149	0.813816	1
VC_1749	5.30548	5.71902	4.89194	0.855381	-0.225362	0.837774	1
VC_1750	14.6071	14.885	14.3291	0.962652	-0.0549143	0.934681	1
VC_1751	59.7959	65.3666	54.2253	0.829556	-0.269588	0.280202	0.85029
VC_1752	4.79576	5.32713	4.26439	0.800505	-0.321018	0.757002	1
VC_1753	30.2122	28.8986	31.5258	1.09091	0.125531	0.705986	1
VC_1754	45.2843	46.9025	43.6661	0.930998	-0.10315	0.750873	1
VC_1755	12.1518	12.0095	12.2941	1.02369	0.0337845	0.991082	1
VC_1756	16.8757	17.2409	16.5105	0.957639	-0.0624467	0.872936	1
VC_1757	141.407	139.694	143.121	1.02453	0.0349578	0.873773	1
VC_1758	11.9301	11.9202	11.94	1.00166	0.00239956	1	1
VC_1760	200.973	216.396	185.551	0.857459	-0.22186	0.17906	0.693995
VC_1761	17.5609	17.8926	17.2293	0.962927	-0.0545024	0.919063	1
VC_1762	60.9671	64.6038	57.3304	0.887415	-0.172319	0.513701	1
VC_1763	85.9315	98.4286	73.4343	0.746067	-0.422624	0.0523614	0.335024
VC_1764	80.2985	89.1258	71.4712	0.801914	-0.318481	0.161117	0.662545
VC_1765	225.81	261.168	190.451	0.72923	-0.455555	0.00462594	0.0598046
VC_1766	127.174	144.019	110.33	0.76608	-0.384433	0.0407671	0.290918
VC_1767	79.9826	88.9054	71.0599	0.799275	-0.323235	0.128499	0.587978
VC_1768	226.32	248.841	203.798	0.81899	-0.288082	0.0788294	0.440526
VC_1769	140.255	156.056	124.453	0.79749	-0.326462	0.0762076	0.43131
VC_1770	110.79	113.652	107.927	0.949629	-0.074564	0.70007	1
VC_1771	140.795	155.386	126.203	0.812187	-0.300116	0.103587	0.529962
VC_1772	37.7807	44.1196	31.4419	0.712652	-0.488731	0.148945	0.634801
VC_1773	102.68	118.898	86.4617	0.727192	-0.459591	0.206546	0.738738
VC_1774	96.5213	123.495	69.5479	0.563165	-0.828371	0.0452214	0.30982
VC_1775	128.732	153.761	103.703	0.674441	-0.568236	0.0518058	0.332597
VC_1776	685.419	811.315	559.522	0.689649	-0.536065	0.0975549	0.509247
VC_1777	340.996	389.543	292.45	0.750752	-0.413591	0.172164	0.679318
VC_1778	186.073	205.789	166.357	0.808386	-0.306885	0.269419	0.834297
VC_1779	1186.57	1320.32	1052.82	0.797395	-0.326634	0.323116	0.893595
VC_1780	25.7378	28.7715	22.7042	0.78912	-0.341683	0.467416	1
VC_1781	59.8211	67.6776	51.9646	0.767826	-0.381148	0.263795	0.826866
VC_1782	85.5804	92.2057	78.9551	0.856293	-0.223823	0.515656	1
VC_1783	87.7492	93.9214	81.5771	0.868568	-0.20329	0.549263	1
VC_1784	740.877	823.733	658.022	0.79883	-0.32404	0.213246	0.744686
VC_1785	1.63898	1.79728	1.48069	0.823846	-0.279553	0.96451	1
VC_1786	3.2273	3.55444	2.90015	0.815923	-0.293494	0.836546	1
VC_1787	1.29693	1.47919	1.11468	0.753577	-0.408173	0.962479	1
VC_1788	14.029	15.5083	12.5496	0.809219	-0.305398	0.534034	1
VC_1789	45.7406	49.1227	42.3584	0.862298	-0.213742	0.432877	1
VC_1790	34.4086	36.4369	32.3802	0.888665	-0.170288	0.570835	1
VC_1791	15.5779	16.438	14.7178	0.89535	-0.159477	0.78083	1
VC_1792	3.18958	2.9739	3.40526	1.14505	0.195409	0.94214	1
VC_1793	4.39301	4.77118	4.01484	0.841476	-0.249006	0.841696	1
VC_1794	9.17506	11.2348	7.11531	0.633327	-0.658977	0.266529	0.83125
VC_1795	2.17171	1.79728	2.54613	1.41665	0.502487	0.771509	1
VC_1796	0.864014	0.30257	1.42546	4.71117	2.23608	0.412135	0.988443
VC_1797	9.19741	9.80481	8.59001	0.876101	-0.190831	0.77516	1
VC_1798	17.0803	17.6082	16.5525	0.940045	-0.0891975	0.869872	1
VC_1799	10.9279	10.7436	11.1122	1.03431	0.0486666	0.979872	1
VC_1800	1.88854	1.79728	1.9798	1.10155	0.139539	1	1
VC_1801	0.307782	0	0.615564	Inf	Inf	0.69901	1
VC_1802	0	0	0	NA	NA	NA	NA
VC_1803	210.871	192.894	228.848	1.18639	0.246582	0.166961	0.672656
VC_1804	3.31735	2.9739	3.66081	1.23098	0.299806	0.838802	1
VC_1805	5.39103	5.96333	4.81874	0.808062	-0.307462	0.756087	1
VC_1806	5.70379	5.35173	6.05586	1.13157	0.178326	0.900523	1
VC_1808	248.148	213.393	282.904	1.32574	0.4068	0.0207357	0.185053
VC_1809	6.69771	6.84644	6.54898	0.956553	-0.0640832	0.997697	1
VC_1810	24.1411	23.2935	24.9888	1.07278	0.101352	0.788919	1
VC_1811	52.4863	50.4751	54.4975	1.07969	0.110618	0.66503	1
VC_1812	3.36758	3.63469	3.10047	0.853023	-0.229344	0.940008	1
VC_1813	0.159049	0.318098	0	0	#NAME?	0.994981	1
VC_1814	2.44588	1.79728	3.09448	1.72176	0.783881	0.506916	1
VC_1815	2.90106	2.45808	3.34404	1.36043	0.444064	0.6759	1
VC_1816	2.35537	2.11538	2.59537	1.2269	0.295021	0.907487	1
VC_1817	16.8225	16.0151	17.6299	1.10083	0.138594	0.771492	1
VC_1818	2.15795	1.78176	2.53415	1.42228	0.508202	0.781193	1
VC_1819	44.2662	34.5866	53.9458	1.55973	0.641297	0.0151846	0.145858
VC_1820	0	0	0	NA	NA	NA	NA
VC_1821	37.9152	35.9894	39.8409	1.10702	0.146681	0.625573	1
VC_1822	156.649	156.201	157.098	1.00574	0.00825849	1	1
VC_1823	7.35484	7.84993	6.85976	0.873863	-0.194521	0.82805	1
VC_1824	5.76457	5.9724	5.55674	0.930404	-0.104071	0.92016	1
VC_1825	0.592411	0.874046	0.310777	0.355561	-1.49183	0.691998	1
VC_1826	3.8979	4.13499	3.66081	0.885325	-0.175721	0.936208	1
VC_1827	9.28006	10.3854	8.17476	0.787143	-0.345302	0.578362	1
VC_1828	5.08426	5.89215	4.27637	0.725775	-0.462406	0.557236	1
VC_1829	0.578204	0.596072	0.560335	0.940046	-0.0891961	1	1
VC_1830	1.73726	1.49471	1.9798	1.32454	0.405488	0.880037	1
VC_1831	407.102	412.985	401.218	0.971509	-0.0417008	0.809159	1
VC_1832	95.5987	99.1515	92.0458	0.928334	-0.107284	0.609397	1
VC_1833	223.259	213.421	233.097	1.09219	0.127229	0.440348	1
VC_1834	144.711	151.774	137.648	0.906925	-0.140946	0.42067	0.996881
VC_1835	1155.85	1236.51	1075.19	0.869537	-0.201681	0.127232	0.582891
VC_1836	675.361	703.565	647.157	0.919826	-0.120567	0.381381	0.956751
VC_1837	228.63	231.427	225.833	0.975828	-0.0353006	0.827506	1
VC_1838	94.3203	101.331	87.3096	0.861627	-0.214864	0.304568	0.871242
VC_1839	142.648	151.838	133.457	0.878946	-0.186153	0.322421	0.893512
VC_1840	87.7414	84.3035	91.1794	1.08156	0.113115	0.615785	1
VC_1841	195.446	159.121	231.77	1.45656	0.542564	0.0136535	0.136017
VC_1842	72.1039	53.7179	90.4898	1.68454	0.752353	0.0459474	0.312349
VC_1843	467.833	346.19	589.476	1.70275	0.767869	2.75e-05	0.000767681
VC_1844	602.523	477.572	727.475	1.52328	0.607179	1.48e-05	0.000424568
VC_1845	47.9647	48.5267	47.4028	0.97684	-0.0338065	0.936289	1
VC_1846	29.0215	28.3673	29.6757	1.04612	0.0650549	0.905336	1
VC_1847	17.5057	17.8926	17.1188	0.956753	-0.0637813	0.918585	1
VC_1848	294.953	278.385	311.522	1.11903	0.162253	0.291497	0.859371
VC_1849	489.663	512.004	467.322	0.912731	-0.131739	0.347324	0.924551
VC_1850	28.5153	27.9599	29.0708	1.03973	0.0562146	0.904037	1
VC_1851	96.1758	99.3881	92.9635	0.935358	-0.0964093	0.649031	1
VC_1852	31.3927	31.9903	30.7951	0.962638	-0.0549344	0.90148	1
VC_1853	226.112	260.228	191.996	0.7378	-0.438699	0.0072089	0.0850425
VC_1854	736.257	957.436	515.078	0.537976	-0.894387	0.0467554	0.312432
VC_1855	92.47	93.3575	91.5826	0.980988	-0.0276923	0.890935	1
VC_1856	59.3253	58.5758	60.0748	1.02559	0.0364558	0.905891	1
VC_1857	28.2742	28.8805	27.668	0.958018	-0.0618759	0.911956	1
VC_1858	9.72267	8.93077	10.5146	1.17734	0.235535	0.698211	1
VC_1859	98.0897	82.5308	113.649	1.37704	0.461575	0.027466	0.227601
VC_1860	110.902	114.378	107.427	0.939231	-0.0904475	0.649719	1
VC_1861	24.3005	19.0537	29.5473	1.55074	0.632955	0.0622438	0.378985
VC_1862	50.2256	41.4084	59.0427	1.42586	0.511834	0.0337981	0.254248
VC_1863	428.171	326.346	529.996	1.62403	0.69958	2.82e-05	0.000781906
VC_1864	235.283	210.695	259.871	1.2334	0.302638	0.150498	0.640507
VC_1865	48.9711	51.587	46.3553	0.898585	-0.154273	0.558257	1
VC_1866	650.544	711.629	589.459	0.828324	-0.271733	0.216469	0.749881
VC_1867	198.81	199.986	197.635	0.988243	-0.017062	0.925974	1
VC_1868	433.919	433.047	434.791	1.00403	0.00579857	1	1
VC_1869	75.491	77.5803	73.4017	0.946139	-0.0798755	0.746856	1
VC_1870	10.266	9.22427	11.3078	1.22588	0.293813	0.652644	1
VC_1871	41.5833	40.8036	42.3631	1.03822	0.0541132	0.833056	1
VC_1872	1819.71	1828.05	1811.38	0.990879	-0.0132187	0.932132	1
VC_1873	496.419	509.618	483.22	0.948201	-0.0767346	0.56882	1
VC_1874	2240.76	2292.79	2188.72	0.954609	-0.0670178	0.61187	1
VC_1875	97.1069	102.602	91.6113	0.892876	-0.163469	0.445082	1
VC_1876	30.04	32.1971	27.8829	0.866008	-0.207547	0.543226	1
VC_1877	73.8937	69.6773	78.11	1.12103	0.164819	0.455591	1
VC_1878	241.312	229.682	252.942	1.10127	0.13917	0.388502	0.964267
VC_1879	48.6603	32.8423	64.4783	1.96327	0.973257	0.000347351	0.00732541
VC_1880	34.4116	10.4501	58.3732	5.58591	2.48179	4.32e-12	2.91e-10
VC_1881	1.00666	0.898642	1.11468	1.24041	0.310813	1	1
VC_1882	29.9877	27.3948	32.5805	1.18929	0.250107	0.461335	1
VC_1883	27.4986	25.4154	29.5819	1.16394	0.219015	0.523775	1
VC_1884	24.3166	23.2353	25.398	1.09308	0.128401	0.755995	1
VC_1885	7.23221	6.86197	7.60245	1.10791	0.147841	0.853409	1
VC_1886	63.6673	59.9621	67.3725	1.12358	0.168109	0.466526	1
VC_1887	88.1292	82.857	93.4014	1.12726	0.172821	0.423529	0.997617
VC_1888	75.4524	78.0129	72.892	0.934358	-0.0979523	0.715219	1
VC_1889	11.7038	11.284	12.1237	1.07441	0.103551	0.92451	1
VC_1890	64.2215	65.0734	63.3696	0.973818	-0.0382758	0.915007	1
VC_1891	1.62478	1.51931	1.73024	1.13884	0.18756	1	1
VC_1892	64.7223	64.2702	65.1744	1.01407	0.0201543	0.981142	1
VC_1893	122.204	120.529	123.88	1.0278	0.039559	0.820981	1
VC_1894	223.445	218.726	228.164	1.04315	0.0609466	0.768214	1
VC_1895	96.8823	93.1986	100.566	1.07905	0.109761	0.590064	1
VC_1896	116.781	121.023	112.539	0.929895	-0.10486	0.613821	1
VC_1897	39.6614	40.5473	38.7755	0.956303	-0.0644605	0.847532	1
VC_1898	259.077	253.77	264.384	1.04182	0.0591127	0.712972	1
VC_1899	22.3014	21.1846	23.4182	1.10544	0.144616	0.72979	1
VC_1900	97.0577	84.7073	109.408	1.2916	0.369162	0.0736017	0.422259
VC_1901	266.826	222.135	311.517	1.40238	0.487877	0.00256019	0.0383521
VC_1902	22.7941	23.4731	22.1152	0.942151	-0.0859704	0.817022	1
VC_1903	345.93	376.657	315.204	0.836845	-0.256968	0.0905007	0.488703
VC_1904	555.096	560.232	549.96	0.981664	-0.0266982	0.829254	1
VC_1905	355.122	343.994	366.25	1.0647	0.0904467	0.525318	1
VC_1906	40.0769	37.1751	42.9787	1.15612	0.209286	0.48165	1
VC_1907	129.068	132.093	126.043	0.954201	-0.0676352	0.72322	1
VC_1908	1.00666	0.898642	1.11468	1.24041	0.310813	1	1
VC_1909	198.536	213.137	183.934	0.862987	-0.212589	0.305164	0.871242
VC_1910	76.5305	80.5037	72.5572	0.90129	-0.149937	0.50124	1
VC_1911	79.2355	81.37	77.1011	0.947538	-0.0777446	0.728081	1
VC_1912	245.821	250.345	241.297	0.963858	-0.0531074	0.754028	1
VC_1913	65.9689	65.0731	66.8647	1.02753	0.0391849	0.866624	1
VC_1914	3504.42	3169.75	3839.1	1.21117	0.276397	0.0392475	0.282747
VC_1915	16743.9	15505.6	17982.2	1.15972	0.21378	0.106969	0.536263
VC_1916	228.734	209.671	247.797	1.18184	0.241032	0.133771	0.601862
VC_1917	358.607	3.01402	714.2	236.959	7.88849	9.98e-169	1.88e-165
VC_1918	350.08	369.168	330.993	0.896593	-0.157475	0.312726	0.878378
VC_1919	1189.17	1036.36	1341.99	1.29491	0.372852	0.00664351	0.0800958
VC_1920	202.151	209.486	194.817	0.929978	-0.104731	0.519255	1
VC_1921	1864.89	1788.46	1941.32	1.08547	0.118318	0.364952	0.940404
VC_1922	189.904	178.654	201.153	1.12593	0.171123	0.30534	0.871242
VC_1923	851.332	897.628	805.036	0.896848	-0.157065	0.266661	0.83125
VC_1924	58.9429	59.8233	58.0624	0.970566	-0.0431024	0.8847	1
VC_1925	42.437	41.8507	43.0232	1.02802	0.0398624	0.922762	1
VC_1926	19.5448	18.887	20.2026	1.06966	0.0971469	0.85546	1
VC_1927	251.128	242.809	259.447	1.06852	0.0956159	0.566808	1
VC_1928	137.355	135.038	139.673	1.03432	0.048685	0.83231	1
VC_1929	1068.99	1036.27	1101.72	1.06316	0.0883601	0.67051	1
VC_1930	0	0	0	NA	NA	NA	NA
VC_1931	60.8426	58.8939	62.7913	1.06618	0.0924471	0.710595	1
VC_1932	5.96756	5.6297	6.30542	1.12003	0.163533	0.904644	1
VC_1933	26.2983	25.9868	26.6099	1.02397	0.0341803	0.960664	1
VC_1934	48.9958	48.4746	49.517	1.0215	0.0306949	0.959458	1
VC_1935	17.5281	21.3978	13.6583	0.638303	-0.647687	0.164306	0.667102
VC_1936	20.7066	26.4625	14.9506	0.564974	-0.823743	0.0483934	0.321063
VC_1937	12.7673	14.9096	10.625	0.71263	-0.488776	0.361504	0.937924
VC_1938	52.3639	53.7554	50.9724	0.948228	-0.0766941	0.767325	1
VC_1939	51.7553	49.9874	53.5232	1.07073	0.098599	0.720723	1
VC_1940	13.5406	11.9914	15.0898	1.25838	0.331572	0.489942	1
VC_1941	116.091	69.8161	162.366	2.32563	1.21762	1.02e-08	5.14e-07
VC_1942	67.5953	51.8872	83.3034	1.60547	0.682996	0.00251289	0.0380177
VC_1943	4.65642	3.87254	5.44029	1.40484	0.490403	0.582207	1
VC_1944	19.8652	18.4576	21.2727	1.15252	0.20479	0.622577	1
VC_1945	6.97347	8.00753	5.93941	0.741728	-0.431038	0.544667	1
VC_1946	0.151285	0.30257	0	0	#NAME?	0.984263	1
VC_1947	5.38216	6.25037	4.51395	0.72219	-0.46955	0.578379	1
VC_1948	0	0	0	NA	NA	NA	NA
VC_1949	7.55696	7.13348	7.98043	1.11873	0.16186	0.860756	1
VC_1950	469.391	392.903	545.879	1.38935	0.474408	0.00119356	0.0206682
VC_1951	124.043	110.86	137.226	1.23783	0.307818	0.106732	0.536233
VC_1952	194.09	36.6256	351.554	9.5986	3.26282	3.31e-54	1.25e-51
VC_1953	18.5798	14.6006	22.5591	1.54508	0.627682	0.132118	0.596631
VC_1954	0.41616	0.277974	0.554346	1.99424	0.995836	1	1
VC_1955	32.1997	31.8634	32.536	1.02111	0.0301339	0.930585	1
VC_1956	160.158	159.798	160.517	1.0045	0.00647548	0.984259	1
VC_1957	42.7159	40.3402	45.0916	1.11778	0.160639	0.574826	1
VC_1958	6.23996	5.61417	6.86575	1.22293	0.290344	0.743566	1
VC_1959	54.926	60.1194	49.7327	0.827231	-0.273637	0.314243	0.880021
VC_1960	86.2764	90.3774	82.1754	0.909247	-0.137256	0.549319	1
VC_1961	51.5754	54.3333	48.8175	0.898482	-0.154438	0.534946	1
VC_1962	82.3004	109.67	54.9307	0.500872	-0.997487	2.91e-05	0.000802006
VC_1963	56.5784	54.4069	58.7499	1.07983	0.110798	0.669515	1
VC_1964	340.595	315.027	366.164	1.16233	0.217015	0.300026	0.866633
VC_1965	52.4005	60.2864	44.5146	0.738386	-0.437554	0.096674	0.507739
VC_1966	76.8055	83.9911	69.6198	0.828895	-0.270739	0.231305	0.774778
VC_1967	83.7106	88.8552	78.5659	0.884201	-0.177553	0.450223	1
VC_1968	35.3546	33.6206	37.0885	1.10315	0.141626	0.667049	1
VC_1969	2.33897	2.39336	2.28459	0.954555	-0.0670993	1	1
VC_1970	47.6003	43.6752	51.5254	1.17974	0.238469	0.352297	0.927419
VC_1971	27.3056	26.6658	27.9455	1.04799	0.0676253	0.889456	1
VC_1972	30.7881	28.4786	33.0976	1.16219	0.216851	0.480944	1
VC_1973	77.3591	74.0715	80.6468	1.08877	0.122699	0.56543	1
VC_1974	33.3002	31.4305	35.1699	1.11897	0.162178	0.612212	1
VC_1975	118.151	117.889	118.413	1.00445	0.00640253	0.969431	1
VC_1976	49.8891	49.623	50.1552	1.01072	0.0153894	0.963857	1
VC_1977	91.8141	88.1999	95.4284	1.08196	0.113641	0.591721	1
VC_1978	10.6181	10.6724	10.5638	0.989826	-0.0147531	1	1
VC_1979	26.0265	25.3998	26.6531	1.04934	0.0694852	0.881625	1
VC_1980	11.7358	11.9202	11.5514	0.969059	-0.045343	0.950906	1
VC_1981	24.0904	26.6631	21.5176	0.807017	-0.30933	0.376253	0.949435
VC_1982	3.95034	4.19064	3.71005	0.885318	-0.175733	0.93601	1
VC_1983	350.511	353.204	347.818	0.98475	-0.0221702	0.906896	1
VC_1984	177.246	176.403	178.089	1.00955	0.0137187	0.988915	1
VC_1985	344.956	317.864	372.048	1.17046	0.227081	0.138777	0.608264
VC_1986	30.7171	28.843	32.5912	1.12995	0.176264	0.586721	1
VC_1987	141.328	139.298	143.358	1.02914	0.0414439	0.829964	1
VC_1988	67.916	67.615	68.217	1.0089	0.0127887	0.967463	1
VC_1989	245.381	233.912	256.85	1.09807	0.134964	0.433344	1
VC_1990	243.689	275.28	212.098	0.770481	-0.376169	0.0229549	0.199665
VC_1991	587.626	658.086	517.166	0.785864	-0.347648	0.0134406	0.134942
VC_1992	15.6685	14.2242	17.1128	1.20307	0.266725	0.557704	1
VC_1993	225.727	159.437	292.018	1.83156	0.873072	1.04e-07	4.45e-06
VC_1994	96.5232	98.0439	95.0025	0.968979	-0.0454629	0.832838	1
VC_1995	40.9599	42.0475	39.8722	0.948266	-0.0766369	0.840425	1
VC_1996	31.0866	32.055	30.1183	0.939582	-0.0899098	0.836025	1
VC_1997	92.1826	85.2606	99.1045	1.16237	0.217071	0.301487	0.868128
VC_1998	46.9095	36.6217	57.1973	1.56184	0.643248	0.0172458	0.161947
VC_1999	29.0627	23.1977	34.9276	1.50565	0.590386	0.0933895	0.49865
VC_2000	907.54	1063.55	751.524	0.706615	-0.501003	0.0284056	0.231601
VC_2001	13.8753	14.6899	13.0607	0.889094	-0.169592	0.781037	1
VC_2002	38.6459	37.6226	39.6693	1.0544	0.0764225	0.785741	1
VC_2003	22.0715	19.7145	24.4284	1.23911	0.309306	0.400295	0.9787
VC_2004	11.951	12.5163	11.3857	0.909672	-0.136582	0.830743	1
VC_2005	417.05	367.759	466.342	1.26807	0.342629	0.143252	0.620357
VC_2006	292.545	275.729	309.36	1.12197	0.166033	0.324789	0.894737
VC_2007	90.3891	93.9005	86.8777	0.92521	-0.112148	0.598141	1
VC_2008	135.3	131.538	139.062	1.0572	0.0802516	0.657654	1
VC_2009	1120.15	1132.36	1107.94	0.978436	-0.0314508	0.830078	1
VC_2010	901.867	979.595	824.139	0.841306	-0.249297	0.168969	0.675323
VC_2011	78.3311	97.6721	58.9901	0.603961	-0.727473	0.00177647	0.0289059
VC_2012	191.144	161.702	220.585	1.36414	0.447996	0.0079109	0.0904028
VC_2013	780.519	732.062	828.977	1.13239	0.179365	0.299398	0.866633
VC_2014	31.2914	35.3933	27.1895	0.76821	-0.380427	0.239972	0.785004
VC_2015	30.9286	35.4489	26.4082	0.744965	-0.424755	0.209617	0.74053
VC_2016	59.3443	66.8212	51.8675	0.776213	-0.365475	0.155662	0.649557
VC_2017	99.6048	111.366	87.8434	0.788779	-0.342308	0.116405	0.556239
VC_2018	172.586	188.609	156.562	0.830086	-0.268667	0.14289	0.62001
VC_2019	161.869	160.92	162.818	1.0118	0.0169216	0.924668	1
VC_2020	1922.06	1815.25	2028.88	1.11768	0.160513	0.220862	0.75689
VC_2021	286.468	263.76	309.177	1.17219	0.229206	0.136625	0.605351
VC_2022	113.93	112.72	115.139	1.02146	0.0306353	0.844194	1
VC_2023	106.016	107.636	104.396	0.969893	-0.0441022	0.882271	1
VC_2024	73.9897	73.3705	74.6089	1.01688	0.0241471	0.9237	1
VC_2025	232.527	248.164	216.89	0.873979	-0.194329	0.54359	1
VC_2026	1569.91	1580.85	1558.96	0.986151	-0.0201192	0.965309	1
VC_2027	20.2004	21.1691	19.2317	0.908482	-0.13847	0.764687	1
VC_2028	39.7593	45.6337	33.8849	0.742541	-0.429458	0.11111	0.544023
VC_2029	3.65011	4.15052	3.14971	0.758873	-0.39807	0.728642	1
[truncated: 1,829 more rows]

## Sheet: Column 3
id	baseMean	baseMeanA	baseMeanB	foldChange	log2FoldChange	pval	padj
VC_0001	4.36408	4.27508	4.45309	1.04164	0.0588537	1	1
VC_0002	34.3168	35.7266	32.9071	0.92108	-0.118602	0.704128	1
VC_0003	40.4581	45.1928	35.7234	0.790466	-0.339225	0.234381	0.669915
VC_0004	221.096	254.78	187.412	0.735584	-0.443039	0.0272409	0.190182
VC_0005	25.7865	29.1315	22.4415	0.770349	-0.376415	0.28465	0.74265
VC_0006	89.1462	116.131	62.1613	0.535268	-0.901667	2.55e-05	0.000597292
VC_0007	364.647	468.466	260.829	0.556772	-0.844842	2.77e-08	1.34e-06
VC_0008	16.3804	17.5487	15.2122	0.866856	-0.206136	0.664672	0.990267
VC_0009	11.4332	12.1072	10.7591	0.888654	-0.170307	0.792336	1
VC_0010	19.8725	21.4139	18.3311	0.856035	-0.224259	0.566392	0.954036
VC_0011	2.83756	2.35852	3.31659	1.40622	0.491821	0.768982	1
VC_0012	513.954	552.505	475.402	0.860449	-0.216838	0.115305	0.471476
VC_0013	417.178	441.525	392.831	0.889715	-0.168585	0.238424	0.675832
VC_0014	374.119	371.187	377.05	1.01579	0.0226089	0.901673	1
VC_0015	914.702	901.962	927.443	1.02825	0.0401924	0.797671	1
VC_0016	17.8061	22.1325	13.4796	0.609041	-0.715389	0.105728	0.449882
VC_0017	2.62219	3.16913	2.07526	0.654835	-0.610796	0.712311	1
VC_0018	1539.77	1306.53	1773.01	1.35703	0.440457	0.0377974	0.234755
VC_0019	50.2055	63.3874	37.0236	0.584085	-0.77575	0.00487879	0.0539385
VC_0020	309.992	345.414	274.569	0.794898	-0.331158	0.0338409	0.217713
VC_0021	133.261	141.742	124.78	0.880332	-0.18388	0.310021	0.767799
VC_0022	67.2689	71.5399	62.9978	0.880596	-0.183447	0.461895	0.892082
VC_0023	152.098	139.198	164.999	1.18535	0.245316	0.182022	0.597234
VC_0024	9.13923	7.81286	10.4656	1.33954	0.421733	0.528777	0.928419
VC_0025	1390	1839.99	940.001	0.510872	-0.968966	0.00657866	0.0673955
VC_0026	51.9737	59.7318	44.2157	0.740236	-0.433942	0.104992	0.448776
VC_0027	73.1629	82.843	63.4829	0.766304	-0.384012	0.0958275	0.423415
VC_0028	143.164	151.039	135.289	0.895719	-0.158883	0.400519	0.855015
VC_0029	62.2616	68.0599	56.4633	0.829611	-0.269492	0.271403	0.723613
VC_0030	11.5782	11.1158	12.0406	1.0832	0.115296	0.867801	1
VC_0031	124.877	135.154	114.601	0.847928	-0.237986	0.238985	0.6759
VC_0032	14.6769	11.1029	18.2508	1.64378	0.717021	0.0758711	0.36671
VC_0033	23.9751	20.2218	27.7285	1.37121	0.455454	0.216363	0.646859
VC_0034	53.4235	61.3524	45.4945	0.741527	-0.431429	0.0930266	0.41884
VC_0035	28.1119	32.7105	23.5132	0.718828	-0.476282	0.172866	0.57724
VC_0036	253.812	278.411	229.214	0.823295	-0.280519	0.105718	0.449882
VC_0037	45.4884	45.6091	45.3677	0.994707	-0.00765583	0.998643	1
VC_0038	2000.7	2579.28	1422.12	0.551361	-0.858931	1.35e-10	1e-08
VC_0039	49.9165	51.3529	48.4801	0.944057	-0.0830539	0.782993	1
VC_0040	196.037	212.137	179.937	0.848211	-0.237505	0.187841	0.605785
VC_0041	82.2638	68.9755	95.5522	1.38531	0.470204	0.0344748	0.221037
VC_0042	107.557	94.3878	120.727	1.27905	0.355076	0.0906512	0.411753
VC_0043	138.401	124.937	151.864	1.21553	0.28158	0.161152	0.556869
VC_0044	146.248	149.281	143.215	0.959366	-0.0598466	0.712259	1
VC_0045	109.624	113.706	105.542	0.928196	-0.107499	0.567061	0.954036
VC_0046	187.896	166.739	209.054	1.25378	0.326281	0.0632966	0.331428
VC_0047	137.048	16.0677	258.029	16.0589	4.0053	2.02e-60	1.9e-57
VC_0048	67.859	31.1021	104.616	3.36363	1.75002	1.66e-12	1.74e-10
VC_0049	176.327	192.021	160.634	0.836545	-0.257484	0.136331	0.514481
VC_0050	42.5606	46.6866	38.4345	0.823245	-0.280607	0.319922	0.778636
VC_0051	105.957	108.821	103.092	0.947357	-0.0780195	0.653764	0.987692
VC_0052	74.2633	78.9997	69.527	0.880092	-0.184273	0.383171	0.838466
VC_0053	0.792695	0.368651	1.21674	3.30052	1.72269	0.669563	0.993056
VC_0054	10.2409	9.38003	11.1018	1.18356	0.243129	0.726285	1
VC_0055	19.3466	18.7408	19.9523	1.06465	0.090374	0.86835	1
VC_0056	37.5953	36.1691	39.0215	1.07886	0.109511	0.712447	1
VC_0057	20.8018	21.9447	19.6588	0.895834	-0.158697	0.735667	1
VC_0058	71.6749	71.0659	72.2839	1.01714	0.0245175	0.928571	1
VC_0059	47.2835	60.7858	33.7811	0.55574	-0.847518	0.00235181	0.0293587
VC_0060	51.1001	35.7877	66.4125	1.85574	0.891993	0.000767602	0.0113041
VC_0061	24.3707	25.7907	22.9508	0.889888	-0.168304	0.680076	0.998083
VC_0062	15.6104	14.44	16.7807	1.16209	0.216727	0.681838	0.99864
VC_0063	6.95711	6.70049	7.21373	1.0766	0.106479	0.954902	1
VC_0064	1.74229	1.98987	1.49471	0.751162	-0.412804	0.933408	1
VC_0065	10.759	12.4694	9.04853	0.725657	-0.46264	0.408306	0.858817
VC_0066	16.6856	18.3657	15.0054	0.817032	-0.291535	0.518021	0.92444
VC_0067	106.818	120.395	93.2403	0.774452	-0.368752	0.0692404	0.345286
VC_0068	15.1217	16.7638	13.4796	0.804093	-0.314566	0.503001	0.916122
VC_0069	584.184	715.529	452.84	0.632874	-0.66001	5.53e-06	0.000157834
VC_0070	102.504	96.9427	108.066	1.11474	0.156706	0.474866	0.902469
VC_0071	76.0239	85.7451	66.3027	0.773254	-0.370986	0.109838	0.457731
VC_0072	228.015	239.538	216.493	0.903794	-0.145935	0.408548	0.858817
VC_0073	118.095	130.057	106.133	0.816045	-0.293279	0.142633	0.526152
VC_0074	25.426	26.9223	23.9297	0.888843	-0.17	0.656325	0.988517
VC_0075	265.713	305.561	225.865	0.739181	-0.436	0.00792637	0.0772156
VC_0076	1812.99	2017.48	1608.5	0.797285	-0.326832	0.0134179	0.115229
VC_0077	1.03895	1.17926	0.898642	0.762039	-0.392063	1	1
VC_0078	2438.25	2193.98	2682.51	1.22267	0.290032	0.245674	0.686067
VC_0079	289.196	292.172	286.22	0.979629	-0.0296933	0.957156	1
VC_0080	122.607	130.148	115.066	0.884113	-0.177697	0.367057	0.824676
VC_0081	32.1189	34.7031	29.5348	0.851072	-0.232647	0.479812	0.904973
VC_0082	47.7284	45.9178	49.5389	1.07886	0.109508	0.696981	1
VC_0083	155.382	173.553	137.212	0.790606	-0.338969	0.0618704	0.328061
VC_0084	105.309	118.684	91.9342	0.774613	-0.368452	0.0705622	0.350487
VC_0085	324.065	348.847	299.282	0.857919	-0.221086	0.165483	0.562045
VC_0086	135.133	128.522	141.744	1.10288	0.141271	0.446523	0.882119
VC_0087	216.415	210.73	222.101	1.05396	0.0758216	0.625121	0.98184
VC_0088	28.8037	31.5377	26.0697	0.82662	-0.274703	0.422078	0.868982
VC_0089	232.219	232.878	231.56	0.99434	-0.00818923	0.999778	1
VC_0090	90.5786	89.7272	91.4301	1.01898	0.0271239	0.847162	1
VC_0091	32.6947	36.2901	29.0992	0.801851	-0.318594	0.349188	0.808624
VC_0092	156.542	157.995	155.089	0.981608	-0.0267814	0.902569	1
VC_0093	157.404	161.788	153.02	0.945806	-0.0803841	0.610126	0.973413
VC_0094	47.5322	53.8163	41.2482	0.766464	-0.38371	0.157009	0.54656
VC_0095	26.5982	28.4574	24.739	0.869336	-0.202014	0.58757	0.962522
VC_0096	12.5267	11.0425	14.011	1.26883	0.343497	0.511186	0.921843
VC_0097	46.2439	47.7926	44.6952	0.935191	-0.096667	0.732308	1
VC_0098	117.981	103.014	132.947	1.29057	0.368004	0.0671213	0.342197
VC_0099	76.801	82.1025	71.4995	0.870856	-0.199494	0.404516	0.857916
VC_0100	43.2704	45.0211	41.5197	0.922229	-0.116803	0.710674	1
VC_0101	1.03895	1.17926	0.898642	0.762039	-0.392063	1	1
VC_0102	11.1623	10.1173	12.2072	1.20657	0.270908	0.644806	0.987101
VC_0103	19.3877	18.607	20.1685	1.08392	0.116254	0.864402	1
VC_0104	3.48739	3.10224	3.87254	1.2483	0.31997	0.855039	1
VC_0105	108.224	122.433	94.0147	0.767889	-0.38103	0.0622592	0.328081
VC_0106	6.62992	6.70691	6.55294	0.977043	-0.0335056	1	1
VC_0107	0.151285	0	0.30257	Inf	Inf	1	1
VC_0108	110.298	117.662	102.934	0.874827	-0.19293	0.351572	0.811856
VC_0109	2.48922	2.29805	2.6804	1.16638	0.222037	1	1
VC_0110	0.33882	0.37507	0.30257	0.806703	-0.309891	1	1
VC_0111	116.815	133.639	99.991	0.748218	-0.418469	0.0315255	0.207058
VC_0112	2821.88	2379.74	3264.03	1.37159	0.455852	0.000608768	0.00936758
VC_0113	115.605	90.0266	141.183	1.56823	0.649138	0.00145339	0.0199974
VC_0114	137.886	91.8479	183.924	2.00249	1.00179	3.01e-07	1.13e-05
VC_0115	112.723	90.7575	134.689	1.48406	0.569545	0.00558386	0.0597961
VC_0116	119.185	126.99	111.38	0.877078	-0.189224	0.326393	0.786765
VC_0117	218.658	215.964	221.352	1.02495	0.0355525	0.879735	1
VC_0118	114.383	110.856	117.91	1.06364	0.0890043	0.716559	1
VC_0119	113.186	97.5661	128.806	1.32019	0.400745	0.0493355	0.281384
VC_0120	144.744	134.97	154.518	1.14483	0.195136	0.310379	0.767799
VC_0121	31.3981	32.3162	30.48	0.943182	-0.0843921	0.81847	1
VC_0122	706.843	806.668	607.019	0.752502	-0.410233	0.0035632	0.0419789
VC_0123	75.538	78.18	72.8961	0.932414	-0.100958	0.660017	0.989471
VC_0125	142.459	147.421	137.496	0.932677	-0.10055	0.606816	0.971864
VC_0126	79.1929	78.2153	80.1704	1.025	0.0356181	0.874808	1
VC_0127	41.3921	41.9253	40.8589	0.974566	-0.0371678	0.944	1
VC_0128	60.8684	59.5665	62.1704	1.04371	0.0617252	0.819191	1
VC_0129	30.0247	24.7645	35.2849	1.42482	0.510779	0.127482	0.492425
VC_0130	65.366	68.3457	62.3862	0.912804	-0.131624	0.629567	0.98184
VC_0131	37.9309	33.9438	41.9181	1.23492	0.304423	0.338111	0.800175
VC_0132	100.889	45.2276	156.55	3.46138	1.79135	3.76e-15	6.44e-13
VC_0133	1.63956	1.17926	2.09985	1.78065	0.832407	0.713164	1
VC_0134	54.6477	50.386	58.9094	1.16916	0.225476	0.43904	0.879948
VC_0135	23.2352	26.0705	20.3999	0.782488	-0.353859	0.341074	0.803655
VC_0136	10.9702	11.4838	10.4565	0.910544	-0.135199	0.807415	1
VC_0137	41.7062	36.4297	46.9828	1.28968	0.367016	0.206825	0.633725
VC_0138	34.6112	38.4865	30.736	0.798619	-0.32442	0.317241	0.775536
VC_0139	304.051	287.259	320.843	1.11691	0.159516	0.289605	0.746138
VC_0140	20.3941	12.7171	28.0712	2.20735	1.14231	0.00582017	0.0610319
VC_0141	7.3385	6.69407	7.98293	1.19254	0.254035	0.734552	1
VC_0142	393.173	255.087	531.26	2.08266	1.05843	5.05e-12	4.88e-10
VC_0143	1.97517	1.54791	2.40242	1.55204	0.634169	0.763823	1
VC_0144	115.591	88.3	142.881	1.61813	0.694331	0.000582743	0.00912165
VC_0145	46.3963	52.7702	40.0224	0.758428	-0.398915	0.144139	0.527245
VC_0146	63.2097	63.962	62.4574	0.976477	-0.0343416	0.89864	1
VC_0147	204.221	154.669	253.772	1.64074	0.71435	4.71e-05	0.00102714
VC_0148	90.4203	84.3368	96.5038	1.14427	0.194424	0.398021	0.852095
VC_0149	167.723	155.902	179.544	1.15164	0.203695	0.267739	0.720451
VC_0150	650.09	601.879	698.301	1.1602	0.214377	0.140193	0.520716
VC_0151	204.517	227.527	181.506	0.797733	-0.326021	0.063591	0.331588
VC_0152	85.6248	68.9743	102.275	1.4828	0.568327	0.0118219	0.104621
VC_0153	31.5549	34.427	28.6828	0.833147	-0.263357	0.440944	0.880388
VC_0154	55.5537	53.6033	57.504	1.07277	0.10134	0.722712	1
VC_0156	59.4041	44.8846	73.9236	1.64697	0.719814	0.00446562	0.0502549
VC_0157	48.535	34.3381	62.7318	1.82688	0.869385	0.00269212	0.0329523
VC_0158	116.999	127.619	106.38	0.833568	-0.262627	0.187476	0.605124
VC_0159	270.981	327.619	214.342	0.654244	-0.6121	0.000158144	0.00292257
VC_0160	2.75101	1.92298	3.57904	1.86119	0.896228	0.518864	0.92444
VC_0161	10.8711	8.63631	13.1059	1.51753	0.601728	0.286305	0.744392
VC_0162	56.248	54.2047	58.2914	1.07539	0.104863	0.649711	0.987101
VC_0163	37.9582	39.433	36.4835	0.925203	-0.112158	0.727402	1
VC_0164	276.632	296.827	256.437	0.863929	-0.211015	0.199555	0.622267
VC_0165	105.493	110.774	100.213	0.904663	-0.144548	0.508323	0.920008
VC_0166	45.3318	50.622	40.0415	0.79099	-0.338269	0.259697	0.705373
VC_0167	55.6104	63.0432	48.1775	0.764198	-0.387982	0.125859	0.490682
VC_0168	466.053	506.808	425.297	0.839167	-0.252971	0.120794	0.483947
VC_0169	63.5635	48.7879	78.3392	1.60571	0.683211	0.00422572	0.0481298
VC_0170	643.216	657.552	628.879	0.956395	-0.0643214	0.689904	0.998824
VC_0171	1922.08	2026.66	1817.51	0.896803	-0.157136	0.229307	0.663666
VC_0172	58.1641	50.743	65.5853	1.2925	0.370165	0.146427	0.532007
VC_0173	215.863	195.75	235.977	1.20551	0.269639	0.124017	0.488547
VC_0174	95.1641	81.2907	109.037	1.34133	0.42366	0.0451581	0.262726
VC_0175	270.056	258.356	281.757	1.09058	0.125089	0.455556	0.885088
VC_0176	7.6056	7.45705	7.75415	1.03984	0.0563643	1	1
VC_0177	26.8977	20.1684	33.6271	1.66732	0.73753	0.0366755	0.230829
VC_0178	592.804	632.767	552.841	0.873688	-0.19481	0.192032	0.611454
VC_0179	912.575	967.714	857.436	0.886043	-0.174552	0.209501	0.635413
VC_0180	579.019	578.498	579.541	1.0018	0.00259817	0.965785	1
VC_0181	103.374	105.72	101.028	0.955619	-0.065493	0.796188	1
VC_0182	51.5202	48.1239	54.9165	1.14115	0.190486	0.45918	0.888594
VC_0183	33.5322	33.7309	33.3336	0.98822	-0.0170951	1	1
VC_0184	7.43597	7.69834	7.17361	0.931838	-0.101849	0.922492	1
VC_0185	17.1089	20.8895	13.3282	0.638032	-0.648299	0.14785	0.533392
VC_0186	270.092	276.852	263.333	0.951168	-0.072228	0.649156	0.987101
VC_0187	65.8737	68.0214	63.7259	0.936851	-0.0941084	0.706714	1
VC_0188	142.01	137.035	146.985	1.07261	0.101129	0.631924	0.98184
VC_0189	1.36547	1.55433	1.17662	0.756993	-0.401649	0.980356	1
VC_0190	134.709	132.336	137.082	1.03586	0.0508273	0.812736	1
VC_0191	15.8575	19.1095	12.6056	0.659652	-0.600224	0.18083	0.594404
VC_0192	18.4327	17.9045	18.9608	1.059	0.0826961	0.925578	1
VC_0193	0.851416	0.80419	0.898642	1.11745	0.16021	1	1
VC_0194	37.0963	32.1476	42.0449	1.30787	0.387219	0.250904	0.693123
VC_0195	21.3901	26.2776	16.5027	0.628015	-0.671128	0.0895666	0.409184
VC_0196	90.5247	94.0379	87.0116	0.925283	-0.112034	0.602498	0.9671
VC_0197	12.2987	15.3175	9.27992	0.605836	-0.723	0.159823	0.553797
VC_0198	5.27089	3.97332	6.56847	1.65314	0.725212	0.40892	0.858846
VC_0199	13.8722	14.1383	13.6062	0.962364	-0.0553449	0.999883	1
VC_0200	9.60715	9.43408	9.78022	1.03669	0.051985	0.974146	1
VC_0201	4.28958	4.34839	4.23076	0.97295	-0.039563	1	1
VC_0202	2.37594	2.35852	2.39336	1.01477	0.0211532	1	1
VC_0203	12.4907	12.9654	12.016	0.926769	-0.109718	0.881351	1
VC_0204	2.97612	3.85238	2.09985	0.54508	-0.875461	0.45149	0.883512
VC_0205	0	0	0	NA	NA	NA	NA
VC_0206	2.21514	2.67312	1.75716	0.657344	-0.605279	0.717885	1
VC_0207	12.8777	13.4614	12.2939	0.913271	-0.130886	0.864322	1
VC_0208	15.4046	17.0179	13.7913	0.810398	-0.303298	0.502847	0.916122
VC_0209	63.5546	70.8089	56.3002	0.7951	-0.330791	0.288578	0.746138
VC_0210	296.449	271.563	321.335	1.18328	0.24279	0.142373	0.525708
VC_0211	86.4184	95.1508	77.6861	0.816452	-0.29256	0.194282	0.615499
VC_0212	93.5768	107.378	79.7759	0.742946	-0.428671	0.0422742	0.252173
VC_0213	76.3083	81.8644	70.7523	0.864262	-0.210459	0.362574	0.818997
VC_0214	42.2626	44.7224	39.8027	0.889994	-0.168133	0.553582	0.945241
VC_0215	47.9721	57.0929	38.8513	0.680493	-0.555349	0.0385301	0.23852
VC_0216	226.398	251.008	201.789	0.803916	-0.314883	0.228621	0.663513
VC_0217	5.33509	5.88346	4.78671	0.813588	-0.29763	0.767976	1
VC_0218	2608.53	2695.21	2521.85	0.935679	-0.0959149	0.403598	0.857702
VC_0219	833.172	985.871	680.473	0.690225	-0.534861	8.42e-05	0.00173368
VC_0220	11.154	11.2773	11.0306	0.978123	-0.0319118	1	1
VC_0221	30.4571	34.0171	26.8971	0.790694	-0.338808	0.315253	0.774964
VC_0222	27.7674	31.5248	24.01	0.76162	-0.392856	0.249625	0.692485
VC_0223	55.6532	62.0106	49.2959	0.794959	-0.331048	0.198225	0.622057
VC_0224	20.526	20.6702	20.3817	0.986044	-0.0202764	0.989934	1
VC_0225	43.1326	41.0927	45.1726	1.09928	0.136565	0.660394	0.989541
VC_0226	0.159049	0	0.318098	Inf	Inf	1	1
VC_0227	30.1378	27.3038	32.9718	1.20759	0.27213	0.446926	0.882153
VC_0228	62.7999	56.9533	68.6466	1.20531	0.26941	0.276271	0.728351
VC_0229	29.5471	23.9789	35.1153	1.46442	0.550333	0.123377	0.488547
VC_0230	29.9239	30.8132	29.0345	0.942275	-0.0857799	0.819191	1
VC_0231	49.4511	56.9415	41.9608	0.736911	-0.440437	0.101281	0.438434
VC_0232	20.5504	24.6499	16.4509	0.667382	-0.583416	0.146761	0.532007
VC_0233	62.693	70.6918	54.6942	0.773699	-0.370157	0.134679	0.511318
VC_0234	53.9521	56.277	51.6271	0.917374	-0.124417	0.685906	0.99864
VC_0235	29.824	31.1941	28.454	0.912158	-0.132644	0.665874	0.990267
VC_0236	61.3047	69.2804	53.3289	0.769754	-0.37753	0.13176	0.504812
VC_0237	82.3063	79.2035	85.4092	1.07835	0.108827	0.638523	0.985212
VC_0238	44.2949	45.066	43.5238	0.965779	-0.0502349	0.906789	1
VC_0239	170.097	172.323	167.872	0.974175	-0.0377477	0.826446	1
VC_0240	194.36	212.707	176.013	0.827492	-0.273182	0.197548	0.621148
VC_0241	435.805	419.004	452.605	1.08019	0.111288	0.480338	0.904973
VC_0242	406.265	388.991	423.54	1.08882	0.12276	0.411504	0.860565
VC_0243	791.929	700.939	882.918	1.25962	0.33299	0.014873	0.12488
VC_0244	749.223	687.412	811.034	1.17984	0.238587	0.0778696	0.373973
VC_0245	914.421	892.636	936.206	1.04881	0.0687541	0.592284	0.965255
VC_0246	452.202	499.641	404.763	0.810108	-0.303814	0.0427008	0.253515
VC_0247	520.963	515.51	526.416	1.02116	0.0302033	0.803803	1
VC_0248	235.755	216.293	255.218	1.17997	0.238745	0.152309	0.540789
VC_0249	642.519	592.586	692.451	1.16852	0.224687	0.12288	0.488155
VC_0250	414.517	407.351	421.683	1.03518	0.0498861	0.759569	1
VC_0251	1617.51	1247.63	1987.4	1.59293	0.671684	4.97e-07	1.8e-05
VC_0252	924.351	808.887	1039.81	1.28549	0.362317	0.00813664	0.0788564
VC_0253	38.7364	34.3408	43.1319	1.25599	0.32883	0.263065	0.711122
VC_0255	155.931	170.477	141.384	0.829343	-0.26996	0.226126	0.659317
VC_0256	40.9095	46.0002	35.8188	0.778666	-0.360923	0.237756	0.67545
VC_0257	60.6778	66.121	55.2346	0.835357	-0.259536	0.329316	0.790431
VC_0258	667.758	627.715	707.802	1.12759	0.173237	0.250932	0.693123
VC_0259	606.212	594.905	617.519	1.03801	0.0538238	0.698442	1
VC_0260	541.299	484.8	597.799	1.23308	0.30227	0.0490686	0.280711
VC_0261	33.8294	21.9795	45.6793	2.07827	1.05538	0.00106134	0.0150991
VC_0262	219.021	168.125	269.917	1.60545	0.682978	9.6e-05	0.00192418
VC_0263	129.387	98.596	160.178	1.62459	0.700072	0.000375118	0.0062026
VC_0264	399.514	339.455	459.574	1.35386	0.437077	0.00555834	0.0597871
VC_0265	156.147	152.805	159.49	1.04375	0.0617726	0.803844	1
VC_0266	44.159	46.8109	41.5071	0.886698	-0.173485	0.561726	0.951162
VC_0267	88.1141	93.5618	82.6663	0.883547	-0.178621	0.444649	0.882119
VC_0268	70.9449	60.116	81.7738	1.36027	0.44389	0.0666479	0.341854
VC_0269	86.5987	77.0612	96.1363	1.24753	0.319077	0.154732	0.542724
VC_0270	142.323	117.557	167.089	1.42134	0.507256	0.00665732	0.0678327
VC_0271	32.7719	28.5976	36.9463	1.29194	0.369536	0.26569	0.715975
VC_0272	5.01432	4.71704	5.3116	1.12605	0.171266	0.902508	1
VC_0273	1763.45	832.85	2694.06	3.23474	1.69365	5.2e-35	3.27e-32
VC_0274	120.27	91.7264	148.813	1.62236	0.698093	0.000558946	0.00896692
VC_0275	192.495	188.971	196.019	1.0373	0.052828	0.809623	1
VC_0276	250.861	254.12	247.602	0.974347	-0.037492	0.742578	1
VC_0277	15.6788	17.6156	13.7421	0.780109	-0.358253	0.443583	0.882119
VC_0278	84.9344	83.0432	86.8256	1.04555	0.0642585	0.759155	1
VC_0279	0	0	0	NA	NA	NA	NA
VC_0280	4.89084	4.72346	5.05823	1.07087	0.0987879	0.990672	1
VC_0281	4.02847	3.90643	4.15052	1.06248	0.0874398	1	1
VC_0282	171.101	198.235	143.966	0.726237	-0.461488	0.0125759	0.110516
VC_0283	3.20167	3.09582	3.30753	1.06838	0.0954301	1	1
VC_0285	43.2726	57.3219	29.2232	0.509808	-0.971974	0.000696928	0.0105519
VC_0286	18.748	17.1544	20.3416	1.1858	0.245857	0.601032	0.9671
VC_0287	3.57007	2.72717	4.41296	1.61815	0.694343	0.541958	0.936772
VC_0288	8.39964	7.81286	8.98642	1.15021	0.201895	0.814183	1
VC_0289	19.7848	23.1497	16.4199	0.709292	-0.495549	0.242456	0.681102
VC_0290	36.7922	35.5104	38.074	1.07219	0.100563	0.833379	1
VC_0291	162.915	161.288	164.541	1.02017	0.0288074	0.974851	1
VC_0292	7.38462	7.01509	7.75415	1.10535	0.144507	0.906073	1
VC_0293	58.4466	55.5321	61.361	1.10496	0.143999	0.623009	0.98184
VC_0294	1.2705	0.743721	1.79728	2.41661	1.27299	0.647499	0.987101
VC_0295	261.774	232.574	290.974	1.2511	0.323202	0.2317	0.665784
VC_0296	118.772	77.5319	160.012	2.06383	1.04532	4.79e-07	1.75e-05
VC_0297	76.0607	63.5296	88.5918	1.3945	0.479745	0.0488116	0.279665
VC_0298	1339.7	1637.97	1041.44	0.635812	-0.653328	7.9e-06	0.000220679
VC_0299	49.0249	59.6206	38.4293	0.644565	-0.633603	0.02115	0.162064
VC_0300	220.532	287.666	153.398	0.533252	-0.907111	1.14e-07	4.71e-06
VC_0301	6.22742	7.39016	5.06469	0.685328	-0.545133	0.492642	0.909713
VC_0302	65.9276	64.8618	66.9933	1.03286	0.0466475	0.911872	1
VC_0303	186.67	184.109	189.23	1.02781	0.0395801	0.840885	1
VC_0304	248.983	263.857	234.11	0.887259	-0.172572	0.296938	0.750993
VC_0305	299.103	313.119	285.087	0.910474	-0.13531	0.386263	0.841255
VC_0306	768.189	559.141	977.237	1.74775	0.805497	1.69e-08	8.6e-07
VC_0307	972.328	963.632	981.024	1.01805	0.0258061	0.986906	1
VC_0308	182.349	181.233	183.464	1.01231	0.0176546	0.932525	1
VC_0309	193.408	200.492	186.324	0.929331	-0.105735	0.556185	0.946644
VC_0311	15.4139	15.5909	15.2368	0.977285	-0.033148	0.988172	1
VC_0312	46.9217	43.4576	50.3858	1.15942	0.213407	0.446225	0.882119
VC_0313	0.728617	1.17926	0.277974	0.235719	-2.08486	0.597126	0.966721
VC_0314	19.7164	5.88988	33.543	5.69502	2.5097	4.5e-08	2.07e-06
VC_0315	43.0261	41.5341	44.5182	1.07185	0.100101	0.787758	1
VC_0316	1.96608	1.55433	2.37783	1.52981	0.613352	0.782234	1
VC_0317	5.09936	6.57955	3.61916	0.550062	-0.862333	0.296559	0.750993
VC_0318	190.837	201.508	180.167	0.89409	-0.161508	0.356149	0.814144
VC_0319	117.126	114.347	119.905	1.04861	0.0684757	0.696518	1
VC_0320	48.7508	45.0467	52.4549	1.16445	0.219653	0.440898	0.880388
VC_0321	4480.23	4347.81	4612.65	1.06092	0.0853095	0.520862	0.925092
VC_0322	220.447	196.883	244.011	1.23937	0.309604	0.0684595	0.343208
VC_0323	308.729	302.604	314.855	1.04049	0.0572606	0.737392	1
VC_0324	1967.06	1711.18	2222.93	1.29906	0.377473	0.00375177	0.0436604
VC_0325	2743.16	2742.77	2743.54	1.00028	0.000403754	0.99763	1
VC_0326	2693.56	2889.71	2497.41	0.864241	-0.210495	0.127244	0.492425
VC_0327	2079.14	2235.21	1923.08	0.860355	-0.216995	0.0880976	0.405034
VC_0328	3935.99	3804.56	4067.41	1.06909	0.0963797	0.471773	0.902227
VC_0329	4454.95	4492.66	4417.23	0.98321	-0.0244284	0.847668	1
VC_0330	275.924	295.358	256.49	0.868404	-0.203561	0.223626	0.655065
VC_0331	19.1242	19.9329	18.3155	0.918859	-0.122084	0.796373	1
VC_0332	143.918	150.009	137.827	0.918787	-0.122198	0.510448	0.921843
VC_0333	75.8825	85.7039	66.061	0.770805	-0.375561	0.100932	0.437877
VC_0334	70.7925	76.2468	65.3381	0.856929	-0.222752	0.35429	0.813509
VC_0335	73.7154	76.9879	70.4429	0.914988	-0.128176	0.599919	0.966949
VC_0336	320.483	336.047	304.918	0.907368	-0.140241	0.570153	0.954348
VC_0337	17.9053	19.3572	16.4535	0.849997	-0.234471	0.583945	0.961762
VC_0338	150.153	140.325	159.981	1.14007	0.189125	0.326716	0.78704
VC_0339	71.2041	72.16	70.2481	0.973504	-0.0387406	0.856491	1
VC_0340	103.8	114.543	93.0568	0.81242	-0.299702	0.139396	0.519968
VC_0341	44.8855	42.5197	47.2514	1.11128	0.152226	0.596263	0.966721
VC_0342	34.101	35.9401	32.2618	0.897654	-0.155768	0.645284	0.987101
VC_0343	73.3979	55.9362	90.8596	1.62434	0.699857	0.00341699	0.040545
VC_0344	109.145	98.338	119.952	1.21979	0.286637	0.179531	0.592153
VC_0345	84.5518	78.3929	90.7108	1.15713	0.210551	0.361243	0.816968
VC_0346	596.682	613.739	579.625	0.944417	-0.0825042	0.593585	0.965255
VC_0347	727.815	752.151	703.48	0.93529	-0.0965145	0.511383	0.921843
VC_0348	691.523	665.088	717.957	1.07949	0.110353	0.404823	0.857916
VC_0349	730.119	702.704	757.535	1.07803	0.108396	0.448778	0.883023
VC_0350	1022.29	1061.37	983.212	0.926361	-0.110354	0.412478	0.860565
VC_0351	10.3451	12.905	7.78521	0.603272	-0.729119	0.201207	0.623296
VC_0352	10.5563	11.7926	9.32004	0.79033	-0.339473	0.568796	0.954036
VC_0353	75.5561	79.8418	71.2704	0.892645	-0.163841	0.479242	0.904973
VC_0354	690.211	475.701	904.721	1.90187	0.927418	2.82e-09	1.69e-07
VC_0355	78.8379	71.6679	86.0079	1.20009	0.263142	0.2227	0.654387
VC_0356	38.0368	33.4356	42.6381	1.27523	0.350759	0.246087	0.686529
VC_0357	18.4919	17.1736	19.8102	1.15353	0.206052	0.677877	0.997493
VC_0358	11.5767	10.9151	12.2383	1.12123	0.165077	0.818731	1
VC_0359	2196.07	2239.68	2152.46	0.961056	-0.0573082	0.698168	1
VC_0360	2503.88	3095.04	1912.72	0.617994	-0.694335	0.00126736	0.017762
VC_0361	1930.66	1976.46	1884.85	0.953652	-0.0684653	0.622317	0.98184
VC_0362	7019.31	6819.93	7218.69	1.05847	0.0819785	0.52235	0.925405
VC_0363	1.03895	1.17926	0.898642	0.762039	-0.392063	1	1
VC_0364	77.1779	81.707	72.6489	0.889139	-0.169519	0.436583	0.877953
VC_0365	856.305	813.19	899.419	1.10604	0.1454	0.265599	0.715975
VC_0366	2257.2	2114.89	2399.51	1.13458	0.182157	0.185383	0.604498
VC_0367	1538.9	1482.52	1595.28	1.07606	0.105752	0.473434	0.902227
VC_0368	1178.67	1172.54	1184.8	1.01045	0.0150016	0.923402	1
VC_0369	2113.34	2268.98	1957.7	0.86281	-0.212885	0.0959519	0.423415
VC_0370	11.8473	12.3549	11.3397	0.917825	-0.123708	0.840081	1
VC_0371	182.659	187.754	177.563	0.945722	-0.0805116	0.639826	0.985213
VC_0372	211.614	211.301	211.926	1.00296	0.00425739	0.986098	1
VC_0373	16.7392	14.6471	18.8314	1.28567	0.362519	0.408378	0.858817
VC_0374	292.131	293.24	291.022	0.992436	-0.010954	0.937459	1
VC_0375	0	0	0	NA	NA	NA	NA
VC_0376	10.9946	12.9783	9.01102	0.694315	-0.526337	0.34714	0.807037
VC_0377	236.14	247.653	224.626	0.90702	-0.140794	0.422275	0.868982
VC_0378	288.434	311.812	265.057	0.850053	-0.234375	0.148929	0.534216
VC_0379	39.8405	42.494	37.187	0.875112	-0.19246	0.509918	0.921568
VC_0380	0.541082	0.80419	0.277974	0.345657	-1.53259	0.862904	1
VC_0381	58.8641	58.6884	59.0398	1.00599	0.00861184	1	1
VC_0382	5.54002	5.09211	5.98792	1.17592	0.233792	0.844461	1
VC_0383	7.69283	8.26124	7.12442	0.862391	-0.213586	0.818243	1
VC_0384	194.851	198.705	190.997	0.961211	-0.0570746	0.797231	1
VC_0385	202.573	212.31	192.836	0.908275	-0.138799	0.63474	0.983547
VC_0386	151.014	165.427	136.601	0.825746	-0.276229	0.367671	0.825284
VC_0387	3.30186	4.27508	2.32864	0.5447	-0.876466	0.44516	0.882119
VC_0388	2.56348	1.54791	3.57904	2.31217	1.20925	0.377739	0.833967
VC_0389	23.0087	22.1705	23.8469	1.07561	0.105159	0.831483	1
VC_0390	141.369	138.999	143.74	1.03411	0.0483835	0.803399	1
VC_0391	57.9972	59.843	56.1514	0.938311	-0.0918623	0.713302	1
VC_0392	514.751	534.218	495.285	0.927122	-0.109168	0.636754	0.985212
VC_0393	63.4192	66.1562	60.6821	0.917255	-0.124606	0.63087	0.98184
VC_0394	263.876	284.825	242.926	0.852896	-0.229558	0.152975	0.540789
VC_0395	199.665	148.14	251.191	1.69563	0.761824	1.6e-05	0.000393059
VC_0396	9.64919	5.88346	13.4149	2.28011	1.1891	0.0134625	0.115349
VC_0397	658.896	621.019	696.774	1.12198	0.166053	0.250958	0.693123
VC_0398	172.895	182.364	163.426	0.896154	-0.158182	0.374955	0.832007
VC_0399	127.413	134.079	120.748	0.900568	-0.151092	0.454082	0.885088
VC_0400	115.121	114.953	115.288	1.00291	0.00419611	0.964988	1
VC_0401	67.3198	62.3065	72.3331	1.16092	0.215273	0.358469	0.816209
VC_0402	280.073	269.986	290.161	1.07473	0.10397	0.494222	0.911006
VC_0403	110.268	117.505	103.032	0.876829	-0.189633	0.355182	0.813509
VC_0404	205.647	176.504	234.79	1.33022	0.411667	0.0160727	0.131726
VC_0405	260.661	235.932	285.389	1.20963	0.274563	0.0857294	0.399505
VC_0406	185.366	190.296	180.437	0.948191	-0.0767503	0.757413	1
VC_0407	130.592	115.29	145.895	1.26546	0.339662	0.0681068	0.342437
VC_0408	199.82	159.738	239.901	1.50184	0.586735	0.000646175	0.00990276
VC_0409	1367.71	1246.83	1488.58	1.19388	0.255662	0.0517156	0.292745
VC_0410	380.431	354.876	405.985	1.14402	0.194113	0.191379	0.610406
VC_0411	141.514	124.403	158.625	1.27509	0.350598	0.0604951	0.323499
VC_0412	176.149	186.405	165.894	0.889967	-0.168176	0.344618	0.806898
VC_0413	198.693	205.705	191.68	0.931821	-0.101876	0.555053	0.945727
VC_0414	702.7	632.07	773.331	1.22349	0.291002	0.0371171	0.232444
VC_0415	878.905	880.434	877.376	0.996527	-0.0050193	0.956599	1
VC_0416	206.638	226.424	186.853	0.825232	-0.277127	0.101293	0.438434
VC_0417	125.555	129.237	121.872	0.943015	-0.084648	0.669796	0.993056
VC_0418	260.277	241.987	278.567	1.15117	0.203098	0.21555	0.645965
VC_0419	322.039	301.557	342.521	1.13584	0.183764	0.221767	0.652911
VC_0420	346.096	348.947	343.245	0.983659	-0.0237704	0.903924	1
VC_0421	120.514	120.566	120.462	0.999131	-0.0012536	1	1
VC_0422	207.175	203.167	211.182	1.03945	0.0558169	0.79588	1
VC_0423	125.408	162.277	88.5397	0.54561	-0.874057	8.23e-06	0.000228265
VC_0424	188.469	155.497	221.442	1.4241	0.510047	0.00501775	0.0553127
VC_0425	17.5061	19.4909	15.5212	0.79633	-0.328561	0.453064	0.884543
VC_0426	24.3863	23.1967	25.5758	1.10256	0.140862	0.794504	1
VC_0427	1.44105	1.98345	0.898642	0.45307	-1.14219	0.602578	0.9671
VC_0428	247.955	269.091	226.819	0.842908	-0.246553	0.157937	0.54827
VC_0429	110.494	128.036	92.953	0.725992	-0.461974	0.0215323	0.163663
VC_0430	415.518	454.441	376.595	0.8287	-0.271078	0.0673334	0.342197
VC_0431	114.453	141.983	86.9223	0.612201	-0.707923	0.00735146	0.0731266
VC_0432	1517.13	1339.55	1694.72	1.26514	0.339298	0.010167	0.0923606
VC_0433	49.1297	48.692	49.5674	1.01798	0.0257049	0.969627	1
VC_0434	97.8273	118.275	77.3799	0.654239	-0.612109	0.00375225	0.0436604
VC_0435	3253.25	3032.73	3473.77	1.14543	0.195885	0.162136	0.557711
VC_0436	1808.45	2223.57	1393.32	0.626615	-0.674349	7.65e-07	2.6e-05
VC_0437	518.253	505.834	530.673	1.0491	0.0691572	0.651645	0.987101
VC_0438	55.8867	52.3636	59.4097	1.13456	0.182134	0.497304	0.912329
VC_0439	26.3058	26.1465	26.4651	1.01219	0.0174756	0.997411	1
VC_0440	46.4709	44.7862	48.1555	1.07523	0.104647	0.716264	1
VC_0441	43.1362	48.8194	37.453	0.767175	-0.382372	0.189539	0.609811
VC_0442	25.9228	26.2391	25.6066	0.975897	-0.0351992	0.977847	1
VC_0443	97.1316	98.4917	95.7716	0.972383	-0.0404038	0.870329	1
VC_0444	111.008	119.286	102.73	0.861204	-0.215573	0.297645	0.750993
VC_0445	119.581	133.444	105.719	0.792235	-0.335999	0.0991117	0.431231
VC_0446	143.213	157.132	129.293	0.822828	-0.281337	0.186534	0.605124
VC_0447	63.8534	66.13	61.5769	0.93115	-0.102915	0.66555	0.990267
VC_0448	2.11094	2.72717	1.49471	0.548082	-0.867536	0.594594	0.966215
VC_0449	34.8954	39.7867	30.0041	0.754124	-0.407127	0.214694	0.644513
VC_0450	49.2892	49.7702	48.8082	0.980671	-0.0281587	0.970659	1
VC_0451	19.4387	20.4289	18.4485	0.903061	-0.147105	0.778548	1
VC_0452	16.1755	17.1388	15.2122	0.887586	-0.172041	0.734893	1
VC_0453	91.8809	84.7873	98.9746	1.16733	0.223209	0.329779	0.790882
VC_0454	33.2135	35.8668	30.5603	0.852049	-0.230991	0.469185	0.90112
VC_0455	48.2632	48.7718	47.7546	0.979144	-0.0304076	0.933229	1
VC_0456	33.1082	34.8818	31.3347	0.898311	-0.154713	0.663774	0.990267
VC_0457	26.3411	26.2326	26.4496	1.00827	0.0118834	0.996788	1
VC_0458	58.3488	58.727	57.9706	0.987122	-0.0187002	0.940021	1
VC_0459	48.3205	55.7109	40.9301	0.734688	-0.444796	0.102496	0.441107
VC_0460	41.8085	41.6743	41.9427	1.00644	0.0092621	1	1
VC_0461	44.3704	49.6236	39.1173	0.78828	-0.343219	0.229469	0.663666
VC_0462	90.7889	80.8253	100.752	1.24655	0.317936	0.133901	0.509914
VC_0463	138.929	133.987	143.871	1.07377	0.102691	0.579368	0.95799
VC_0464	21.2515	24.5638	17.9392	0.73031	-0.45342	0.244464	0.684718
VC_0465	27.5564	31.3125	23.8003	0.760089	-0.395761	0.289219	0.746138
VC_0466	14.6828	16.1886	13.1771	0.813971	-0.296951	0.566022	0.954036
VC_0467	40.482	42.4919	38.472	0.905398	-0.143377	0.675788	0.996984
VC_0468	133.067	139.769	126.365	0.904101	-0.145445	0.481814	0.904973
VC_0469	19.3222	20.6033	18.0411	0.875642	-0.191587	0.683747	0.99864
VC_0470	3.82996	4.71062	2.9493	0.626097	-0.675542	0.539993	0.935558
VC_0471	2.89587	3.09582	2.69593	0.870827	-0.199541	0.958005	1
VC_0472	110.058	127.352	92.7643	0.72841	-0.457177	0.039575	0.241318
VC_0473	295.869	350.839	240.899	0.686637	-0.542379	0.0125698	0.110516
VC_0474	5.22324	6.27137	4.17511	0.665742	-0.586966	0.511537	0.921843
VC_0475	7.40081	6.6336	8.16802	1.23131	0.300195	0.739723	1
VC_0476	143.404	147.565	139.244	0.94361	-0.0837371	0.682395	0.99864
VC_0477	500.951	504.774	497.128	0.984853	-0.0220193	0.869805	1
VC_0478	758.578	804.094	713.062	0.88679	-0.173336	0.446514	0.882119
VC_0479	20.0866	17.2534	22.9198	1.32842	0.409715	0.328705	0.790318
VC_0480	233.752	239.079	228.426	0.95544	-0.0657623	0.740565	1
VC_0481	37.2287	33.2065	41.2508	1.24225	0.312956	0.33475	0.797433
VC_0482	8.53407	9.00496	8.06318	0.895416	-0.159371	0.865216	1
VC_0483	384.717	397.479	371.955	0.935785	-0.0957508	0.72252	1
VC_0484	4.07702	4.2815	3.87254	0.904482	-0.144836	0.973182	1
VC_0485	392.239	375.985	408.492	1.08646	0.119632	0.803858	1
VC_0486	75.2962	62.8371	87.7553	1.39655	0.48187	0.408317	0.858817
VC_0487	381.081	333.021	429.141	1.28863	0.365836	0.307724	0.765558
VC_0488	11.9239	12.8509	10.997	0.855733	-0.224767	0.71087	1
VC_0489	9.45719	9.42766	9.48672	1.00626	0.0090091	1	1
VC_0490	246.694	265.373	228.014	0.859223	-0.218895	0.190637	0.610406
VC_0491	35.559	46.388	24.73	0.533111	-0.907492	0.0429537	0.254216
VC_0492	211.538	238.378	184.698	0.774813	-0.36808	0.0419154	0.251226
VC_0493	27.4055	29.8496	24.9614	0.836239	-0.258014	0.470611	0.90112
VC_0494	5.32468	4.71062	5.93873	1.26071	0.334238	0.739363	1
VC_0495	3.94901	3.10224	4.79578	1.54591	0.628455	0.578806	0.957883
VC_0496	4.96469	4.27508	5.6543	1.32262	0.403396	0.688503	0.99864
VC_0497	5.38939	5.46718	5.3116	0.971544	-0.0416491	1	1
VC_0498	2.50716	2.35852	2.6558	1.12605	0.171266	1	1
VC_0502	60.5318	56.0346	65.0291	1.16052	0.214768	0.421296	0.868982
VC_0503	82.486	70.1227	94.8493	1.35262	0.435756	0.0438863	0.257105
VC_0504	24.7539	23.0764	26.4315	1.14539	0.195842	0.601619	0.9671
VC_0505	32.7886	33.0193	32.5579	0.986027	-0.0203007	1	1
VC_0506	84.6985	76.1206	93.2763	1.22537	0.293222	0.174992	0.58194
VC_0507	2.90272	1.6148	4.19064	2.59515	1.37582	0.250768	0.693123
VC_0508	4.89499	5.0188	4.77118	0.950662	-0.0729957	1	1
VC_0509	2.60428	1.91656	3.292	1.71766	0.780443	0.624374	0.98184
VC_0510	0	0	0	NA	NA	NA	NA
VC_0511	0	0	0	NA	NA	NA	NA
VC_0512	0	0	0	NA	NA	NA	NA
VC_0513	0	0	0	NA	NA	NA	NA
VC_0514	0	0	0	NA	NA	NA	NA
VC_0515	0	0	0	NA	NA	NA	NA
VC_0516	31.3246	31.1439	31.5052	1.0116	0.0166404	0.950214	1
VC_0517	878.318	850.419	906.216	1.06561	0.0916813	0.552016	0.943809
VC_0519	1013.05	992.24	1033.86	1.04195	0.0592839	0.788158	1
VC_0520	634.72	596.171	673.269	1.12932	0.175456	0.256004	0.700838
VC_0522	46.3683	43.5459	49.1907	1.12963	0.17585	0.534315	0.931284
VC_0523	61.0099	65.3098	56.7099	0.868322	-0.203698	0.431937	0.875485
VC_0524	48.3972	43.0761	53.7182	1.24705	0.318522	0.269247	0.722036
VC_0525	28.0742	28.871	27.2774	0.944802	-0.0819158	0.833557	1
VC_0526	22.696	23.6579	21.7341	0.918681	-0.122364	0.770798	1
VC_0527	28.0801	26.6746	29.4856	1.10538	0.144545	0.686356	0.99864
VC_0528	25.4579	26.3124	24.6034	0.935051	-0.0968824	0.827861	1
VC_0529	20.3547	22.8415	17.868	0.782261	-0.354278	0.417069	0.867264
VC_0530	65.2713	63.4253	67.1173	1.05821	0.0816254	0.747214	1
VC_0531	46.5407	44.3699	48.7115	1.09785	0.13468	0.633915	0.982673
VC_0532	58.7118	57.0208	60.4029	1.05931	0.0831303	0.743252	1
VC_0533	776.668	748.589	804.747	1.07502	0.104362	0.434345	0.875868
VC_0534	373.967	452.957	294.978	0.651226	-0.618769	3.04e-05	0.000693507
VC_0535	40.4586	45.9686	34.9487	0.760272	-0.395412	0.177151	0.586869
VC_0536	1.32922	1.17926	1.47919	1.25433	0.326922	1	1
VC_0537	41.633	49.4513	33.8148	0.683799	-0.548355	0.0552943	0.305212
VC_0538	269.779	244.147	295.41	1.20997	0.274966	0.196972	0.620383
VC_0539	69.357	69.9904	68.7236	0.9819	-0.0263523	0.89831	1
VC_0540	67.0696	60.6938	73.4453	1.21009	0.27512	0.274169	0.725854
VC_0541	247.907	222.255	273.559	1.23083	0.299637	0.200791	0.623032
VC_0542	32.1724	39.5191	24.8257	0.628196	-0.670713	0.0336071	0.216579
VC_0543	681.467	680.453	682.481	1.00298	0.00429462	0.991013	1
VC_0544	6.82803	7.39016	6.2659	0.84787	-0.238084	0.791473	1
VC_0545	614.232	604.077	624.388	1.03362	0.0477102	0.815193	1
VC_0546	10.4182	8.93165	11.9047	1.33286	0.414528	0.497086	0.912329
VC_0547	309.63	298.844	320.416	1.07218	0.100553	0.530225	0.928749
VC_0548	1239.19	1391.02	1087.36	0.781696	-0.35532	0.00730359	0.0728427
VC_0549	253.681	192.382	314.98	1.63727	0.711289	2.79e-05	0.000644374
VC_0550	1328.51	964.709	1692.31	1.75422	0.810828	4.01e-08	1.89e-06
VC_0551	599.762	414.681	784.844	1.89265	0.920404	8.65e-10	5.82e-08
VC_0552	270.629	266.114	275.144	1.03393	0.0481434	0.752961	1
VC_0553	36.2136	38.3591	34.0681	0.888137	-0.171145	0.609173	0.972716
VC_0554	246.595	254.458	238.733	0.9382	-0.0920328	0.590177	0.964359
VC_0555	5.42631	5.46076	5.39185	0.987381	-0.018321	1	1
VC_0556	144.963	142.282	147.643	1.03768	0.0533587	0.784239	1
VC_0557	282.277	326.954	237.601	0.726711	-0.460547	0.00410402	0.0468853
VC_0558	144.896	160.368	129.424	0.807039	-0.309289	0.138713	0.518604
VC_0559	61.0222	75.068	46.9763	0.625783	-0.676265	0.00579714	0.0610319
VC_0560	432.603	497.78	367.425	0.738127	-0.43806	0.0788243	0.375413
VC_0561	914.922	822.25	1007.59	1.22541	0.293266	0.0298586	0.199941
VC_0562	1990.25	1963.94	2016.57	1.0268	0.0381511	0.740576	1
VC_0563	1822.45	1907.71	1737.18	0.910608	-0.135098	0.317883	0.776177
VC_0564	860.63	981.505	739.754	0.753693	-0.407951	0.0029619	0.0359047
VC_0565	376.286	359.463	393.109	1.0936	0.129089	0.415897	0.865304
VC_0566	130.742	162.784	98.6999	0.606323	-0.721841	0.000188156	0.00342681
VC_0567	282.943	327.728	238.158	0.726692	-0.460584	0.00525027	0.0576669
VC_0568	62.62	69.5024	55.7375	0.80195	-0.318415	0.206966	0.633725
VC_0569	59.1918	47.9291	70.4546	1.46998	0.555793	0.0300912	0.200431
VC_0570	2273.08	2120.42	2425.75	1.14399	0.19408	0.139972	0.520407
VC_0571	1964.81	2189.66	1739.96	0.794626	-0.331652	0.00983561	0.0900006
VC_0572	40.2609	58.8987	21.6231	0.367123	-1.44566	2.64e-06	8.09e-05
VC_0573	576.401	562.713	590.089	1.04865	0.068534	0.631461	0.98184
VC_0574	1433.63	1512.13	1355.14	0.896179	-0.158141	0.236615	0.674568
VC_0575	1113.53	1168.05	1059.01	0.906651	-0.141381	0.316587	0.775536
VC_0576	430.522	433.268	427.776	0.987324	-0.0184048	0.931682	1
VC_0577	408.526	363.643	453.409	1.24685	0.318292	0.0365402	0.230362
VC_0578	88.4495	57.5922	119.307	2.07158	1.05073	2.25e-06	7.02e-05
VC_0579	39.3223	33.5083	45.1363	1.34702	0.42977	0.162079	0.557711
VC_0580	43.4347	41.7888	45.0806	1.07877	0.109392	0.733466	1
VC_0581	216.915	156.306	277.524	1.77551	0.828236	1.96e-06	6.21e-05
VC_0582	113.886	78.4951	149.278	1.90175	0.927324	5.42e-06	0.000157151
VC_0584	11.5083	12.8381	10.1786	0.792841	-0.334896	0.546465	0.938275
VC_0585	121.816	123.943	119.69	0.965685	-0.0503754	0.745188	1
VC_0586	31.1213	32.6211	29.6215	0.908048	-0.139159	0.636821	0.985212
VC_0587	39.1614	43.4854	34.8373	0.801127	-0.319897	0.2874	0.745696
VC_0588	0.636856	0.37507	0.898642	2.39593	1.26059	0.89259	1
VC_0589	11.5769	9.50097	13.6528	1.43699	0.523046	0.316687	0.775536
VC_0590	21.9327	15.1426	28.7229	1.89683	0.923592	0.0234464	0.172306
VC_0591	97.776	100.904	94.6483	0.938007	-0.0923298	0.646825	0.987101
VC_0592	40.466	42.593	38.339	0.900126	-0.151801	0.617863	0.979972
VC_0593	17.8085	16.7766	18.8404	1.12302	0.16738	0.746325	1
VC_0594	99.8278	113.589	86.0664	0.757699	-0.400303	0.0921982	0.415774
VC_0595	21.2154	23.3369	19.0938	0.818181	-0.289509	0.473771	0.902227
VC_0596	356.2	367.961	344.44	0.936078	-0.0952991	0.472743	0.902227
VC_0597	30.54	29.9705	31.1095	1.038	0.0538115	0.897048	1
VC_0598	0	0	0	NA	NA	NA	NA
VC_0599	0	0	0	NA	NA	NA	NA
VC_0600	5.27891	4.65015	5.90768	1.27043	0.345313	0.727013	1
VC_0601	76.3144	87.3796	65.2491	0.746731	-0.421339	0.0652721	0.336169
VC_0602	129.362	122.684	136.041	1.10888	0.149101	0.444615	0.882119
VC_0603	177.014	161.748	192.281	1.18877	0.249466	0.164136	0.559786
VC_0604	2930.47	3186.31	2674.62	0.839408	-0.252555	0.056016	0.307843
VC_0605	49.5292	46.004	53.0545	1.15326	0.205717	0.434767	0.876041
VC_0606	2.77107	1.92298	3.61916	1.88206	0.912312	0.540266	0.935601
VC_0608	124.185	151.138	97.2313	0.643328	-0.636373	0.0833073	0.390632
VC_0609	23.1263	24.7162	21.5364	0.871344	-0.198686	0.58179	0.960309
VC_0610	42.4431	43.1623	41.7239	0.966675	-0.0488967	0.918337	1
VC_0611	27.5546	25.8704	29.2387	1.1302	0.176576	0.623657	0.98184
VC_0612	28.6154	25.8832	31.3476	1.21112	0.276337	0.426966	0.872446
VC_0613	14.9946	14.1383	15.851	1.12114	0.164967	0.760011	1
VC_0614	5.68101	5.45434	5.90768	1.08311	0.115186	0.96112	1
VC_0615	163.842	152.773	174.911	1.14491	0.195235	0.304542	0.759843
VC_0616	6.85494	4.72346	8.98642	1.90251	0.927903	0.2114	0.640657
VC_0617	5.5083	4.71704	6.29956	1.33549	0.41737	0.658138	0.988517
VC_0618	2.88478	1.55433	4.21524	2.71193	1.43932	0.252483	0.695127
VC_0619	3.35749	3.09582	3.61916	1.16905	0.225334	0.963159	1
VC_0620	78.6347	44.2811	112.988	2.55162	1.35141	1.01e-08	5.53e-07
VC_0621	3.55388	2.3521	4.75566	2.02188	1.01569	0.348075	0.807037
VC_0622	267.109	209.128	325.09	1.5545	0.636449	0.00011307	0.00220867
VC_0623	23.589	24.7831	22.3949	0.903634	-0.14619	0.69847	1
VC_0624	33.407	35.7844	31.0295	0.867125	-0.205688	0.528977	0.928419
VC_0625	6.27144	6.57955	5.96333	0.906343	-0.141872	0.909373	1
VC_0626	143.006	120.651	165.361	1.37057	0.454779	0.0228504	0.169778
VC_0627	184.125	192.883	175.368	0.909194	-0.137341	0.455907	0.885088
VC_0628	80.3552	81.3394	79.3711	0.975801	-0.0353404	0.874587	1
VC_0629	207.214	200.501	213.926	1.06696	0.0935021	0.577032	0.95687
VC_0630	36.2839	39.732	32.8359	0.826434	-0.275029	0.382769	0.838466
VC_0631	132.592	129.284	135.9	1.05117	0.0719946	0.752372	1
VC_0632	39.196	42.5603	35.8318	0.841906	-0.248269	0.394234	0.847671
VC_0633	28613.5	46402.3	10824.8	0.233282	-2.09985	8.26e-08	3.58e-06
VC_0634	143.871	164.38	123.363	0.750474	-0.414125	0.0287032	0.195578
VC_0635	403.902	284.908	522.897	1.83532	0.876031	9.48e-09	5.37e-07
VC_0636	157.553	158.35	156.757	0.98994	-0.014587	0.950588	1
VC_0637	1303.5	1249.9	1357.1	1.08576	0.118705	0.380508	0.835211
VC_0638	33.5324	29.7356	37.3291	1.25537	0.328108	0.321159	0.779696
VC_0639	225.327	211.411	239.243	1.13165	0.17843	0.286519	0.744435
VC_0640	555.919	563.256	548.582	0.973949	-0.0380825	0.741467	1
VC_0641	232.832	181.47	284.195	1.56607	0.647149	0.00012016	0.0023231
VC_0642	521.696	413.469	629.923	1.52351	0.607395	4.69e-05	0.00102714
VC_0643	1805.22	1570.33	2040.12	1.29917	0.377586	0.00456935	0.0510722
VC_0644	78.7859	70.8316	86.7401	1.2246	0.292306	0.197038	0.620383
VC_0645	99.8758	91.4606	108.291	1.18402	0.243692	0.252379	0.695127
VC_0646	1931.26	1856.89	2005.64	1.0801	0.111171	0.448704	0.883023
VC_0647	2126.21	2121.01	2131.4	1.0049	0.00705075	0.955034	1
VC_0648	141.899	162.235	121.563	0.749305	-0.416375	0.0258457	0.183155
VC_0649	62.7383	55.0025	70.474	1.28129	0.357593	0.141542	0.523664
VC_0650	234.446	227.445	241.448	1.06157	0.0861954	0.607625	0.971864
VC_0651	71.367	80.6375	62.0966	0.770071	-0.376937	0.117143	0.475893
VC_0652	13.4162	12.7969	14.0356	1.0968	0.133297	0.863356	1
VC_0653	136.198	130.012	142.384	1.09516	0.131145	0.526874	0.92775
VC_0654	41.4167	37.0338	45.7997	1.2367	0.306495	0.286095	0.744392
VC_0655	71.6572	59.1567	84.1578	1.42263	0.508557	0.0300498	0.200431
VC_0656	25.1045	27.4183	22.7906	0.831218	-0.266701	0.475051	0.902469
VC_0657	33.4475	36.1499	30.7451	0.850489	-0.233635	0.494408	0.911006
VC_0658	97.8847	102.607	93.1621	0.907948	-0.139318	0.518235	0.92444
VC_0659	87.197	83.4271	90.967	1.09038	0.124828	0.660085	0.989471
VC_0660	94.7086	83.2688	106.148	1.27477	0.350235	0.122007	0.486663
VC_0661	9.33196	10.9344	7.72956	0.706905	-0.500411	0.419506	0.868982
VC_0662	33.485	27.9394	39.0306	1.39697	0.482303	0.146666	0.532007
VC_0664	285.759	299.114	272.404	0.910702	-0.134949	0.379302	0.834774
VC_0665	221.2	201.894	240.507	1.19125	0.252479	0.141464	0.523664
VC_0666	83.5553	73.8952	93.2154	1.26145	0.335088	0.152715	0.540789
VC_0667	76.6204	84.2169	69.0239	0.819597	-0.287013	0.300787	0.755978
VC_0668	9.24385	8.63631	9.8514	1.1407	0.189914	0.801153	1
VC_0669	0	0	0	NA	NA	NA	NA
VC_0670	0	0	0	NA	NA	NA	NA
VC_0671	242.893	238.653	247.133	1.03553	0.0503714	0.7526	1
VC_0672	306.507	320.224	292.791	0.914333	-0.129208	0.438471	0.879789
VC_0673	59.9624	54.522	65.4029	1.19957	0.262514	0.294023	0.749648
VC_0674	62.6139	62.0331	63.1946	1.01872	0.0267619	0.929598	1
VC_0675	113.138	114.915	111.361	0.969076	-0.045318	0.872393	1
VC_0676	11.4039	12.9719	9.83587	0.758247	-0.399261	0.496502	0.912329
VC_0677	13.9934	14.4053	13.5816	0.942822	-0.0849433	0.927282	1
VC_0678	47.9323	39.7326	56.132	1.41274	0.4985	0.0710392	0.352392
VC_0679	2204.74	2249.72	2159.75	0.960009	-0.0588796	0.584264	0.961793
VC_0680	57.6105	56.2352	58.9858	1.04891	0.0688934	0.827254	1
VC_0681	190.989	218.358	163.621	0.749327	-0.416333	0.0154199	0.128329
VC_0682	886.534	952.175	820.894	0.862125	-0.214031	0.118417	0.477979
VC_0683	210.377	228.283	192.47	0.84312	-0.246191	0.149654	0.535796
VC_0684	20.9018	22.0244	19.7792	0.898056	-0.155122	0.736294	1
VC_0685	74.7109	75.3222	74.0996	0.983769	-0.0236081	0.901137	1
VC_0686	0.916152	1.55433	0.277974	0.178839	-2.48327	0.398867	0.853421
VC_0687	12.3163	12.1008	12.5318	1.03562	0.050493	0.999034	1
VC_0688	18.3166	16.02	20.6131	1.28671	0.363684	0.412399	0.860565
VC_0689	84.7013	87.7002	81.7023	0.93161	-0.102202	0.673341	0.99542
VC_0690	64.921	75.9391	53.903	0.709819	-0.494478	0.0410991	0.248307
VC_0691	65.9717	65.1193	66.8241	1.02618	0.0372833	0.930466	1
VC_0692	31.6945	33.1808	30.2082	0.910412	-0.135408	0.728087	1
VC_0693	28.1505	33.1525	23.1485	0.698245	-0.518195	0.137215	0.516267
VC_0694	61.3859	64.9186	57.8532	0.891165	-0.166236	0.47934	0.904973
VC_0695	45.0799	53.5499	36.61	0.683663	-0.548644	0.059228	0.318985
VC_0696	196.921	188.348	205.494	1.09103	0.125697	0.451757	0.883512
VC_0697	443.004	444.819	441.188	0.991835	-0.0118279	0.967611	1
VC_0698	306.376	316.684	296.068	0.934899	-0.0971183	0.514027	0.923397
VC_0699	0.290272	0	0.580544	Inf	Inf	0.795027	1
VC_0700	71.0865	49.2394	92.9336	1.88738	0.916387	0.000219441	0.00384788
VC_0701	46.959	38.915	55.0029	1.41341	0.499182	0.0784214	0.375413
VC_0702	21.3208	18.8077	23.8339	1.26724	0.341694	0.402842	0.857063
VC_0703	63.1116	62.2776	63.9457	1.02678	0.0381336	0.927664	1
VC_0704	23.8057	23.9597	23.6517	0.987147	-0.018663	0.958605	1
VC_0705	31.454	34.8277	28.0802	0.80626	-0.310682	0.35575	0.814144
VC_0706	1042.62	1259.23	826.004	0.655959	-0.608323	0.171606	0.575862
VC_0707	2.10919	3.04177	1.17662	0.386819	-1.37027	0.351661	0.811856
VC_0708	70.2817	71.8802	68.6832	0.955523	-0.0656381	0.801231	1
VC_0709	360.919	345.159	376.678	1.09132	0.12607	0.413297	0.861798
VC_0710	153.902	157.39	150.413	0.95567	-0.065416	0.727931	1
VC_0711	144.249	126.207	162.29	1.2859	0.362776	0.0584666	0.316694
VC_0712	8.05907	8.93807	7.18007	0.803313	-0.315966	0.662444	0.990267
VC_0713	14.9426	3.53136	26.3538	7.4628	2.89972	1.05e-07	4.49e-06
VC_0714	20.7024	22.6472	18.7576	0.82825	-0.271862	0.518438	0.92444
VC_0715	39.0253	44.6497	33.4009	0.748065	-0.418765	0.166021	0.563367
VC_0716	23.7562	28.0539	19.4585	0.69361	-0.527804	0.151983	0.540789
VC_0717	98.1187	97.0866	99.1509	1.02126	0.0303525	0.92611	1
VC_0718	85.1258	49.8301	120.422	2.41664	1.273	4.79e-08	2.15e-06
VC_0719	45.2522	38.7754	51.7291	1.33407	0.415834	0.135453	0.513225
VC_0720	47.383	49.3154	45.4505	0.921629	-0.117741	0.691288	1
VC_0721	38.7114	41.9311	35.4917	0.846429	-0.240539	0.409982	0.860565
VC_0722	121.823	128.261	115.384	0.899601	-0.152644	0.422303	0.868982
VC_0723	60.3451	56.8714	63.8188	1.12216	0.166278	0.487785	0.907917
VC_0724	93.459	96.3713	90.5467	0.939561	-0.0899415	0.697916	1
VC_0725	57.7826	60.3771	55.188	0.914055	-0.129647	0.644719	0.987101
VC_0726	48.8925	46.843	50.942	1.08751	0.121024	0.662644	0.990267
VC_0727	63.3534	62.3226	64.3841	1.03308	0.0469485	0.83924	1
VC_0728	166.608	187.053	146.163	0.781401	-0.355865	0.0426714	0.253515
VC_0729	1.48827	1.17926	1.79728	1.52408	0.607937	0.850171	1
VC_0730	21.383	21.5349	21.2312	0.985898	-0.0204899	1	1
VC_0731	2092.51	2312.71	1872.31	0.809574	-0.304766	0.156646	0.545847
VC_0732	33.0354	32.0273	34.0435	1.06296	0.0880811	0.818907	1
VC_0733	0	0	0	NA	NA	NA	NA
VC_0734	718.791	865.276	572.307	0.661415	-0.596372	0.0213291	0.162446
VC_0735	56.2522	60.4666	52.0378	0.860605	-0.216577	0.483876	0.904973
VC_0736	819.515	1040.33	598.704	0.575496	-0.797121	0.000203716	0.00362269
VC_0737	643.992	768.258	519.726	0.676499	-0.56384	6.06e-05	0.00129117
VC_0738	0	0	0	NA	NA	NA	NA
VC_0739	55.2428	66.1615	44.3241	0.669938	-0.577901	0.0220562	0.166304
VC_0740	23.2966	31.6901	14.9032	0.470278	-1.08841	0.00337413	0.0402546
VC_0741	107.393	111.933	102.852	0.918872	-0.122065	0.541577	0.936772
VC_0742	164.97	151.681	178.259	1.17522	0.232933	0.208926	0.634921
VC_0743	266.412	259.873	272.951	1.05032	0.0708345	0.672836	0.99542
VC_0744	194.998	168.6	221.395	1.31313	0.393013	0.0226452	0.16872
VC_0745	255.557	248.355	262.76	1.058	0.0813417	0.726795	1
VC_0746	89.1016	76.5362	101.667	1.32835	0.409636	0.0713639	0.352801
VC_0747	483.824	400.74	566.909	1.41465	0.50045	0.000701294	0.0105755
VC_0748	973.593	856.504	1090.68	1.27341	0.3487	0.00974693	0.0894062
VC_0749	479.884	466.499	493.27	1.05739	0.0805012	0.551047	0.943009
VC_0750	484.956	463.209	506.703	1.0939	0.129477	0.336715	0.797433
VC_0751	98.1912	101.663	94.7189	0.931691	-0.102077	0.653548	0.987692
VC_0752	359.236	388.857	329.615	0.847652	-0.238456	0.122868	0.488155
VC_0753	183.503	186.26	180.746	0.970397	-0.0433528	0.804771	1
VC_0754	125.385	141.256	109.515	0.775292	-0.367187	0.0645836	0.334911
VC_0755	555.591	578.034	533.148	0.922347	-0.116618	0.518635	0.92444
VC_0756	173.877	194.215	153.539	0.790562	-0.33905	0.0540998	0.301916
VC_0757	64.1622	55.2561	73.0683	1.32236	0.403112	0.11773	0.476551
VC_0758	86.7525	96.3422	77.1628	0.800925	-0.320262	0.259696	0.705373
VC_0759	129.917	127.817	132.017	1.03286	0.0466483	0.845351	1
VC_0760	241.037	228.702	253.372	1.10787	0.147787	0.39549	0.84812
VC_0761	314.05	252.32	375.78	1.4893	0.574634	0.000216236	0.00380939
VC_0762	332.145	272.412	391.878	1.43855	0.524615	0.000880321	0.0126672
VC_0763	396.645	361.136	432.153	1.19665	0.259	0.0964818	0.423415
VC_0764	41.0868	41.9665	40.2072	0.95808	-0.0617825	0.885134	1
VC_0765	46.1479	43.4603	48.8354	1.12368	0.168229	0.539618	0.935338
VC_0766	94.7402	96.04	93.4403	0.972932	-0.0395896	0.841523	1
VC_0767	285.688	285.469	285.907	1.00154	0.00221449	0.949541	1
VC_0768	349.615	343.164	356.066	1.0376	0.0532448	0.822625	1
VC_0769	25.9796	14.8344	37.1249	2.50263	1.32344	2.43e-05	0.000571906
VC_0770	8.57783	6.33184	10.8238	1.70943	0.773514	0.208567	0.634921
VC_0771	4.1815	4.77751	3.5855	0.750496	-0.414084	0.742702	1
VC_0772	10.6489	9.73584	11.562	1.18757	0.24801	0.700406	1
VC_0773	1.82388	1.54791	2.09985	1.35657	0.439967	0.91366	1
VC_0774	3.94688	3.16271	4.73106	1.49589	0.581002	0.57288	0.955737
VC_0775	13.6539	12.4694	14.8384	1.18999	0.250944	0.641944	0.987101
VC_0776	11.3726	11.1029	11.6422	1.04857	0.0684262	0.927659	1
VC_0777	14.926	13.7568	16.0953	1.16999	0.226496	0.647571	0.987101
VC_0778	9.78546	9.48813	10.0828	1.06267	0.0876991	0.907177	1
VC_0779	28.56	30.5462	26.5738	0.869954	-0.200988	0.590609	0.964359
VC_0780	6.58165	7.00225	6.16105	0.879868	-0.184642	0.884332	1
VC_0781	44.462	42.6085	46.3155	1.087	0.120354	0.701896	1
VC_0782	0.343374	0.368651	0.318098	0.86287	-0.212784	1	1
VC_0783	8.10481	7.81928	8.39035	1.07303	0.101695	0.955707	1
VC_0784	332.207	387.588	276.826	0.714227	-0.485545	0.00141986	0.0196361
VC_0785	1.71902	1.98345	1.45459	0.733364	-0.447399	0.934238	1
VC_0786	29.5555	33.1396	25.9713	0.783693	-0.351639	0.29735	0.750993
VC_0787	10.8684	11.0489	10.6879	0.967332	-0.0479177	1	1
VC_0788	5.31368	5.8963	4.73106	0.802378	-0.317646	0.772113	1
VC_0789	26.6774	29.786	23.5689	0.791275	-0.337749	0.374004	0.831114
VC_0790	14.8709	17.7906	11.9513	0.671774	-0.573952	0.236383	0.674568
VC_0791	8.2181	8.94449	7.49171	0.837578	-0.255705	0.719051	1
VC_0792	8.81599	12.5492	5.08282	0.405033	-1.30389	0.0320243	0.208518
VC_0794	8.50215	13.7123	3.292	0.240076	-2.05844	0.144571	0.527623
VC_0795	66.0925	98.1324	34.0526	0.347007	-1.52696	0.0361235	0.228499
VC_0796	15.3953	17.7429	13.0476	0.735369	-0.443459	0.530025	0.928749
VC_0797	18.1029	24.1989	12.0069	0.496176	-1.01108	0.130257	0.50109
VC_0798	27.7542	34.1386	21.3697	0.625967	-0.675841	0.237461	0.675134
VC_0799	41.0872	54.8725	27.302	0.497553	-1.00708	0.034994	0.223227
VC_0800	31.0023	42.3639	19.6407	0.463618	-1.10899	0.0203687	0.158657
VC_0801	23.1929	30.8801	15.5057	0.502126	-0.993879	0.0345631	0.221227
VC_0802	16.5698	17.943	15.1967	0.84694	-0.239669	0.617673	0.979972
VC_0803	11.2063	11.6781	10.7345	0.919202	-0.121547	0.872907	1
VC_0804	3.32915	1.86251	4.79578	2.5749	1.36452	0.251334	0.693617
VC_0805	0	0	0	NA	NA	NA	NA
VC_0806	28.443	33.1968	23.6892	0.7136	-0.486813	0.138799	0.518604
VC_0807	46.4252	44.8268	48.0235	1.07131	0.0993775	0.751902	1
VC_0808	2.12192	1.54791	2.69593	1.74165	0.800459	0.651958	0.987101
VC_0809	31.3738	32.9994	29.7481	0.901472	-0.149645	0.657864	0.988517
VC_0810	7.36178	5.51481	9.20874	1.66982	0.739693	0.296095	0.750993
VC_0811	97.2487	46.9761	147.521	3.14034	1.65092	1.63e-12	1.74e-10
VC_0812	164.684	106.358	223.01	2.09678	1.06818	2.32e-08	1.15e-06
VC_0813	42.7525	20.1073	65.3976	3.25243	1.70152	1.32e-07	5.35e-06
VC_0814	11.4613	11.0425	11.8801	1.07585	0.105482	0.872944	1
VC_0815	24.2239	23.0699	25.3778	1.10004	0.137555	0.745587	1
VC_0816	1.59877	0.80419	2.39336	2.97611	1.57343	0.42634	0.871638
VC_0817	20.0389	21.9163	18.1615	0.828674	-0.271124	0.542611	0.936772
VC_0819	3.21784	3.47731	2.95837	0.850764	-0.233168	0.926861	1
VC_0820	12.5593	11.0676	14.0511	1.26958	0.344347	0.581696	0.960309
VC_0821	5.75108	6.15043	5.35173	0.870139	-0.200683	0.848362	1
VC_0822	32.3861	30.2284	34.5438	1.14276	0.192526	0.601145	0.9671
VC_0823	36.3987	38.7849	34.0125	0.876951	-0.189432	0.541547	0.936772
VC_0824	52.773	54.2293	51.3167	0.946292	-0.0796425	0.749661	1
VC_0825	16.0903	16.6969	15.4837	0.927341	-0.108828	0.843364	1
VC_0826	30.4869	27.0973	33.8766	1.25018	0.32214	0.311528	0.76913
VC_0827	14.8061	14.44	15.1721	1.05069	0.0713429	0.928571	1
VC_0828	9.25039	10.1842	8.31656	0.816612	-0.292277	0.683345	0.99864
VC_0829	2.88933	2.30447	3.4742	1.50759	0.592245	0.6765	0.997421
VC_0830	1.01046	0.80419	1.21674	1.513	0.597413	0.961207	1
VC_0831	5.88726	5.84225	5.93227	1.01541	0.0220608	1	1
VC_0832	1.26595	0.75014	1.78176	2.37523	1.24807	0.65392	0.987692
VC_0833	3.12006	2.35852	3.88161	1.64578	0.718773	0.577422	0.95687
VC_0834	3.86742	2.35852	5.37632	2.27953	1.18874	0.238634	0.6759
VC_0835	5.7761	4.65657	6.89563	1.48084	0.566415	0.523622	0.926618
VC_0836	5.06435	4.22103	5.90768	1.39958	0.484995	0.62405	0.98184
VC_0837	42.1798	36.6169	47.7426	1.30384	0.382766	0.192676	0.612988
VC_0838	2.92625	2.29805	3.55444	1.54672	0.629213	0.658517	0.988694
VC_0839	1.2828	0.743721	1.82188	2.44968	1.29259	0.612035	0.974809
VC_0840	15.1523	14.6851	15.6196	1.06364	0.089009	0.947777	1
VC_0841	20.1289	19.9072	20.3507	1.02228	0.0317842	0.997716	1
VC_0842	1.51676	1.55433	1.47919	0.951655	-0.0714892	1	1
VC_0843	2.49524	2.61265	2.37783	0.910121	-0.13587	0.992476	1
VC_0844	7.60066	7.75881	7.44251	0.959234	-0.0600456	0.995538	1
VC_0845	75.9454	64.115	87.7757	1.36904	0.45316	0.0541367	0.301916
VC_0847	7.18479	7.8257	6.54387	0.836203	-0.258075	0.765371	1
VC_0848	129.773	130.719	128.827	0.985519	-0.0210449	0.861611	1
VC_0849	19.6389	17.1388	22.1389	1.29174	0.369313	0.394935	0.847895
VC_0850	16.5563	16.3411	16.7716	1.02635	0.0375202	1	1
VC_0851	94.1043	78.4817	109.727	1.39812	0.483489	0.0255071	0.182125
VC_0852	38.3992	38.3109	38.4876	1.00461	0.00663817	1	1
VC_0853	65.6919	71.854	59.5298	0.828483	-0.271456	0.26447	0.713709
VC_0854	67.8308	65.1284	70.5332	1.08299	0.115017	0.646958	0.987101
VC_0855	382.37	307.439	457.301	1.48746	0.572846	0.000171294	0.00315015
VC_0856	45.451	31.9411	58.9609	1.84593	0.884345	0.00163425	0.0218479
VC_0857	15.771	4.65015	26.8919	5.78302	2.53182	2.34e-09	1.45e-07
VC_0858	2.08888	1.17926	2.9985	2.54269	1.34636	0.242151	0.680768
VC_0859	1.13152	0.743721	1.51931	2.04285	1.03058	0.708567	1
VC_0860	1.381	0.368651	2.39336	6.4922	2.69871	0.10347	0.443613
VC_0861	1.64024	1.54791	1.73256	1.11929	0.162587	1	1
VC_0862	4.6763	4.28792	5.06469	1.18115	0.240195	0.867198	1
VC_0863	172.41	168.531	176.288	1.04603	0.0649208	0.961143	1
VC_0864	22.8036	19.4909	26.1163	1.33992	0.422145	0.293233	0.749483
VC_0865	103.775	124.572	82.9786	0.66611	-0.586167	0.00582798	0.0610319
VC_0866	41.4573	35.7523	47.1623	1.31914	0.3996	0.173569	0.578909
VC_0867	0	0	0	NA	NA	NA	NA
VC_0868	1.49148	1.18568	1.79728	1.51583	0.600105	0.855795	1
VC_0869	475.204	462.069	488.338	1.05685	0.0797734	0.600669	0.9671
VC_0870	17.2702	14.9553	19.585	1.30957	0.389094	0.380643	0.835211
VC_0871	10.0301	8.99854	11.0617	1.22927	0.297807	0.643052	0.987101
VC_0872	11.7148	9.43408	13.9955	1.4835	0.569005	0.276491	0.728422
VC_0873	32.8991	32.6442	33.154	1.01562	0.0223549	0.95893	1
VC_0874	1.38754	1.91656	0.858518	0.447947	-1.1586	0.614388	0.977318
VC_0875	193.971	183.471	204.471	1.11446	0.156348	0.386067	0.841255
VC_0876	9.09279	8.56942	9.61616	1.12215	0.166263	0.864848	1
VC_0877	0.290272	0	0.580544	Inf	Inf	0.764356	1
VC_0878	36.3739	45.883	26.8647	0.585505	-0.772248	0.0292395	0.197197
VC_0879	12.6753	16.3823	8.96828	0.547438	-0.869233	0.0794916	0.376014
VC_0880	21.7448	26.131	17.3586	0.664294	-0.590107	0.11781	0.476551
VC_0881	12.3187	12.1612	12.4761	1.02589	0.0368806	0.98727	1
VC_0882	3.4248	3.04177	3.80782	1.25184	0.324054	0.861688	1
VC_0883	94.1431	119.835	68.4512	0.571212	-0.807901	0.000236601	0.00409168
VC_0884	32.53	35.908	29.152	0.811852	-0.300711	0.377273	0.833967
VC_0885	9.08013	9.06543	9.09483	1.00324	0.00467163	1	1
VC_0886	12.1941	12.1072	12.281	1.01436	0.0205658	1	1
VC_0887	9.11032	8.93165	9.28899	1.04001	0.0565947	1	1
VC_0888	16.2374	16.8307	15.6442	0.929506	-0.105464	0.847348	1
VC_0889	179.782	187.876	171.688	0.913837	-0.129992	0.471569	0.902227
VC_0890	45.981	46.7947	45.1673	0.965223	-0.0510665	0.865287	1
VC_0891	28.2653	23.8393	32.6912	1.37131	0.455558	0.202867	0.627038
VC_0892	253.404	219.349	287.458	1.31051	0.390128	0.0155753	0.129053
VC_0893	321.187	297.946	344.428	1.15601	0.209153	0.190383	0.610406
VC_0894	69.0025	64.5634	73.4417	1.13751	0.185884	0.456219	0.885088
VC_0895	1779.75	2755.2	804.302	0.291922	-1.77635	7.33e-15	1.2e-12
VC_0896	29.2068	25.5558	32.8579	1.28573	0.362588	0.281691	0.737482
VC_0897	13.4387	10.4796	16.3979	1.56475	0.645931	0.194276	0.615499
VC_0898	27.4559	28.925	25.9868	0.89842	-0.154537	0.68863	0.99864
VC_0899	101.131	115.054	87.2081	0.757975	-0.399777	0.195898	0.6191
VC_0900	87.6281	85.9162	89.34	1.03985	0.0563751	0.833343	1
VC_0901	45.1691	29.9962	60.342	2.01166	1.00838	0.000570202	0.00901456
VC_0902	22.6616	13.8552	31.468	2.27121	1.18346	0.00369242	0.0432311
VC_0903	14.603	11.6717	17.5344	1.5023	0.587176	0.223303	0.655065
VC_0904	11.8128	12.8509	10.7746	0.838433	-0.254233	0.656707	0.988517
VC_0905	35.3712	35.5715	35.171	0.988741	-0.0163348	1	1
VC_0906	35.8601	35.5458	36.1745	1.01769	0.0252931	0.978055	1
VC_0907	14.388	17.9366	10.8394	0.604315	-0.726628	0.119946	0.481574
VC_0908	40.5185	37.3863	43.6506	1.16756	0.223491	0.481348	0.904973
VC_0909	25.9939	23.6451	28.3427	1.19867	0.261435	0.508185	0.920008
VC_0910	48.915	55.3004	42.5297	0.769066	-0.378821	0.14306	0.526696
VC_0911	46.7374	45.8959	47.5788	1.03667	0.0519554	0.87312	1
VC_0912	3.43842	4.22103	2.6558	0.629183	-0.668448	0.550773	0.943009
VC_0913	25.8065	24.2272	27.3858	1.13037	0.176796	0.651768	0.987101
VC_0914	84.8692	78.9499	90.7884	1.14995	0.20157	0.360891	0.816968
VC_0915	0	0	0	NA	NA	NA	NA
VC_0916	1.1326	0.810609	1.45459	1.79444	0.843534	0.779001	1
VC_0917	3.17706	3.10224	3.25187	1.04823	0.0679609	1	1
VC_0918	19.4478	19.6659	19.2297	0.977818	-0.0323619	0.987903	1
VC_0919	8.83076	7.83212	9.82941	1.25501	0.327702	0.632943	0.982471
VC_0920	9.20048	7.88617	10.5148	1.33332	0.415025	0.53194	0.928863
VC_0921	7.36456	7.01509	7.71403	1.09963	0.137023	0.909459	1
VC_0922	16.2273	16.3282	16.1264	0.987637	-0.0179474	1	1
VC_0923	8.88628	8.26124	9.51131	1.15132	0.203286	0.779644	1
VC_0924	23.5155	21.6558	25.3752	1.17175	0.228668	0.545864	0.938275
VC_0925	16.8775	14.3988	19.3562	1.34429	0.426848	0.354076	0.813509
VC_0926	22.4804	19.4653	25.4956	1.3098	0.389346	0.340279	0.803289
VC_0927	5.59822	3.10866	8.08778	2.60169	1.37945	0.0934055	0.419318
VC_0928	24.7003	15.9467	33.4539	2.09785	1.06891	0.00428686	0.0486791
VC_0929	13.4838	12.6631	14.3045	1.12962	0.175837	0.81141	1
VC_0930	56.5563	49.63	63.4826	1.27912	0.355148	0.1644	0.559786
VC_0931	8.08928	9.00496	7.17361	0.796629	-0.328021	0.648682	0.987101
VC_0932	2.51492	2.35852	2.67133	1.13263	0.179676	1	1
VC_0933	1.81158	1.54791	2.07526	1.34068	0.422969	0.918373	1
VC_0934	1.17794	1.17926	1.17662	0.997758	-0.00323803	1	1
VC_0935	8.49688	7.70476	9.28899	1.20562	0.269771	0.751036	1
VC_0936	23.9425	25.5237	22.3612	0.876095	-0.19084	0.639184	0.985212
VC_0937	60.7525	63.5875	57.9176	0.910834	-0.134741	0.623546	0.98184
VC_0938	17.8461	19.5322	16.16	0.827355	-0.273421	0.529944	0.928749
VC_0939	27.3562	28.3493	26.3632	0.929942	-0.104788	0.760651	1
VC_0940	6.56932	7.44421	5.69442	0.764946	-0.386569	0.628064	0.98184
VC_0941	262.978	249.979	275.977	1.104	0.142742	0.380652	0.835211
VC_0942	151.9	115.422	188.378	1.63208	0.706711	0.000208203	0.0036851
VC_0943	35.2072	37.5228	32.8915	0.876574	-0.190052	0.560775	0.950989
VC_0944	27.0159	24.4969	29.5348	1.20565	0.269817	0.479193	0.904973
VC_0945	86.0174	81.0263	91.0084	1.1232	0.167609	0.534034	0.931284
VC_0946	7.57293	10.9151	4.23076	0.387606	-1.36734	0.0387005	0.238644
VC_0947	206.758	226.541	186.974	0.825343	-0.276935	0.102045	0.440173
VC_0948	93.4138	94.0662	92.7614	0.986129	-0.0201521	0.941666	1
VC_0949	60.7637	65.8416	55.6857	0.845752	-0.241693	0.364065	0.820827
VC_0950	73.0073	84.7247	61.2898	0.7234	-0.467135	0.0438596	0.257105
VC_0951	29.249	31.5789	26.9191	0.852441	-0.230328	0.506558	0.91902
VC_0952	46.3925	41.013	51.7721	1.26233	0.336094	0.240269	0.677887
VC_0953	46.425	56.1015	36.7485	0.655037	-0.610351	0.02596	0.18362
VC_0954	35.0998	36.3628	33.8368	0.930532	-0.103872	0.75637	1
VC_0955	1.76757	2.35852	1.17662	0.498879	-1.00324	0.588749	0.963507
VC_0956	347.334	343.867	350.802	1.02017	0.0288074	0.890641	1
VC_0957	1843.16	1886.12	1800.19	0.954444	-0.067267	0.607866	0.971864
VC_0958	125.72	126.905	124.535	0.981324	-0.0271989	0.917764	1
VC_0959	834.835	902.634	767.036	0.849775	-0.234847	0.164744	0.560041
VC_0960	118.803	133.395	104.212	0.78123	-0.35618	0.0737001	0.35905
VC_0961	105.795	117.903	93.6873	0.794614	-0.331674	0.106298	0.450064
VC_0962	43.4731	48.9627	37.9834	0.775762	-0.366314	0.191248	0.610406
VC_0963	34.24	26.8554	41.6246	1.54995	0.632222	0.0518776	0.293216
VC_0964	1969.4	2061.24	1877.56	0.910887	-0.134655	0.310655	0.767799
VC_0965	237.23	218.699	255.761	1.16947	0.225849	0.180383	0.594404
VC_0966	309.756	337.091	282.42	0.837816	-0.255294	0.0939271	0.420054
VC_0967	12.8931	14.4465	11.3397	0.784943	-0.34934	0.50461	0.917011
VC_0968	1079.76	1088.75	1070.76	0.983473	-0.0240428	0.923107	1
VC_0969	44.3148	45.288	43.3416	0.957021	-0.0633775	0.842334	1
VC_0970	217.72	218.687	216.753	0.991155	-0.0128173	0.931177	1
VC_0971	77.4171	64.0224	90.8117	1.41844	0.504302	0.0304211	0.20156
VC_0972	4582.97	967.066	8198.88	8.4781	3.08374	5.9e-107	1.11e-103
VC_0973	320.033	141.913	498.153	3.51028	1.81158	7.07e-27	3.33e-24
VC_0974	32.2119	23.6387	40.7851	1.72536	0.786895	0.0201422	0.157543
VC_0975	37.9773	37.9584	37.9963	1.001	0.0014431	1	1
VC_0976	35.9761	36.6362	35.3159	0.963963	-0.0529503	0.879205	1
VC_0977	8.8179	10.1842	7.45158	0.731679	-0.450717	0.504721	0.917011
VC_0978	1.00591	0.810609	1.20121	1.48186	0.567412	0.962554	1
VC_0979	12.8457	13.7156	11.9758	0.873156	-0.195688	0.743375	1
VC_0981	32.558	33.0984	32.0175	0.967342	-0.0479024	0.895288	1
VC_0982	44.8987	46.8012	42.9963	0.918702	-0.122332	0.679048	0.997813
VC_0983	37.7061	39.3762	36.036	0.915171	-0.127887	0.699014	1
VC_0984	47.8182	56.6482	38.9881	0.68825	-0.538996	0.0456966	0.265448
VC_0985	123.662	124.183	123.142	0.99162	-0.0121408	0.93541	1
VC_0986	1691.45	1415.7	1967.2	1.38956	0.474629	0.00033239	0.00554473
VC_0987	82.3421	80.6723	84.0119	1.0414	0.0585208	0.808366	1
VC_0988	36.0215	35.4949	36.5482	1.02968	0.0421901	0.990976	1
VC_0989	0.821181	0.743721	0.898642	1.20831	0.272985	1	1
VC_0990	24.1957	23.3497	25.0416	1.07246	0.10092	0.832597	1
VC_0991	302.581	366.609	238.553	0.650702	-0.61993	0.000228704	0.00397334
VC_0992	108.117	132.899	83.3356	0.627061	-0.673322	0.00741198	0.0733417
VC_0993	112.059	129.355	94.7619	0.732572	-0.448959	0.0256661	0.182837
VC_0994	102.709	110.319	95.0991	0.862037	-0.214178	0.317414	0.775536
VC_0995	458.571	465.968	451.173	0.968249	-0.0465507	0.776246	1
VC_0996	2.8203	2.6667	2.9739	1.1152	0.1573	1	1
VC_0997	359.932	370.858	349.006	0.941077	-0.0876156	0.544984	0.938275
VC_0998	587.626	510.015	665.236	1.30435	0.383326	0.00702378	0.0706124
VC_0999	41.9351	37.9996	45.8706	1.20713	0.271586	0.339484	0.801914
VC_1000	213.547	235.543	191.55	0.813229	-0.298267	0.0678068	0.342197
VC_1001	110.521	116.269	104.774	0.901134	-0.150186	0.450178	0.883023
VC_1002	48.6159	49.1126	48.1193	0.979773	-0.02948	0.962723	1
VC_1003	119.663	110.81	128.516	1.15978	0.213853	0.297484	0.750993
VC_1004	167.335	163.446	171.223	1.04759	0.0670695	0.750552	1
VC_1005	45.6584	44.8498	46.4669	1.03606	0.0511027	0.91115	1
VC_1006	42.5187	40.1199	44.9175	1.11958	0.162959	0.599244	0.966949
VC_1007	1.59835	2.29805	0.898642	0.391045	-1.35459	0.43439	0.875868
VC_1008	460.188	445.149	475.227	1.06757	0.094329	0.617876	0.979972
VC_1009	238.431	239.97	236.893	0.987178	-0.0186175	0.974077	1
VC_1010	84.0394	80.5888	87.4899	1.08563	0.118538	0.60094	0.9671
VC_1011	43.2838	43.3528	43.2148	0.996816	-0.00460067	1	1
VC_1012	35.7817	36.007	35.5564	0.987486	-0.0181681	0.991377	1
VC_1013	24.8073	23.9795	25.6351	1.06904	0.0963156	0.806464	1
VC_1014	47.7632	48.2281	47.2982	0.980719	-0.0280882	0.914258	1
VC_1015	147.753	159.869	135.637	0.848423	-0.237145	0.18719	0.605124
VC_1016	29.5905	28.9855	30.1956	1.04175	0.0590077	0.894388	1
VC_1017	37.9783	33.4826	42.474	1.26854	0.343169	0.272144	0.724565
VC_1020	14.1277	15.7054	12.5499	0.799081	-0.323586	0.519474	0.925091
VC_1021	202.07	205.649	198.492	0.965197	-0.0511048	0.76984	1
VC_1022	855.33	881.832	828.828	0.939893	-0.0894309	0.51863	0.92444
VC_1023	200.17	195.81	204.53	1.04453	0.0628583	0.689705	0.998824
VC_1024	25.2354	24.3701	26.1007	1.07101	0.0989768	0.822492	1
VC_1025	22.1351	18.935	25.3351	1.338	0.420079	0.2745	0.726221
VC_1026	23.2524	19.6659	26.8389	1.36474	0.448627	0.23052	0.663725
VC_1027	9.2195	7.37732	11.0617	1.49942	0.584401	0.359051	0.816209
VC_1028	13.8521	11.8466	15.8575	1.33856	0.420682	0.384376	0.839083
VC_1029	14.1538	13.0864	15.2213	1.16314	0.218022	0.649868	0.987101
VC_1030	0.494659	0.368651	0.620668	1.68362	0.751567	1	1
VC_1031	105.688	104.616	106.76	1.02049	0.0292649	0.89664	1
VC_1032	53.9106	60.9523	46.8688	0.768943	-0.379051	0.146325	0.532007
VC_1033	286.093	311.42	260.766	0.837343	-0.25611	0.113638	0.46582
VC_1034	2067.3	2237.37	1897.23	0.847973	-0.237909	0.601441	0.9671
VC_1035	95.8825	94.2515	97.5135	1.03461	0.0490864	0.809163	1
VC_1036	218.85	252.146	185.553	0.735894	-0.44243	0.00841565	0.0807302
VC_1037	56.263	60.2562	52.2698	0.867459	-0.205133	0.433434	0.875868
VC_1038	35.2717	31.84	38.7034	1.21556	0.28162	0.355991	0.814144
VC_1039	82.2117	84.7407	79.6827	0.940312	-0.0887878	0.682247	0.99864
VC_1040	51.2035	51.9345	50.4725	0.971849	-0.0411957	0.900177	1
VC_1041	24.2796	22.0849	26.4742	1.19875	0.261526	0.474472	0.902469
VC_1042	26.5722	28.9122	24.2323	0.838134	-0.254747	0.48401	0.904973
VC_1043	1279.49	1321.8	1237.19	0.935991	-0.0954339	0.470638	0.90112
VC_1044	32.9018	39.4715	26.3321	0.667118	-0.583986	0.0682567	0.342647
VC_1045	28.2748	33.092	23.4576	0.708859	-0.496429	0.150827	0.537955
VC_1046	235.477	293.876	177.078	0.602561	-0.73082	8.33e-06	0.00022931
VC_1047	277.922	315.092	240.752	0.76407	-0.388222	0.0154121	0.128329
VC_1048	94.399	100.447	88.3511	0.87958	-0.185113	0.426126	0.871638
VC_1049	32.236	32.161	32.311	1.00466	0.00671086	1	1
VC_1050	253.038	152.312	353.765	2.32263	1.21576	1e-13	1.35e-11
VC_1051	73.944	62.1883	85.6998	1.37807	0.462649	0.0388139	0.238709
VC_1052	54.0984	48.12	60.0767	1.24848	0.320167	0.227092	0.661229
VC_1053	36.4832	35.412	37.5543	1.0605	0.0847397	0.850012	1
VC_1054	171.031	173.826	168.235	0.967834	-0.0471678	0.774817	1
VC_1055	68.0979	56.1588	80.0371	1.42519	0.511157	0.0297412	0.199509
VC_1056	105.547	109.991	101.103	0.919193	-0.12156	0.577378	0.95687
VC_1057	23.7284	26.3124	21.1445	0.803594	-0.315461	0.421806	0.868982
VC_1058	10.0012	10.1173	9.88506	0.977042	-0.0335069	1	1
VC_1059	246.207	250.108	242.306	0.968806	-0.0457209	0.778618	1
VC_1060	277.243	171.683	382.803	2.22971	1.15685	3.2e-12	3.26e-10
VC_1061	5.90933	7.39016	4.42849	0.599241	-0.738791	0.354836	0.813509
VC_1062	21.234	21.2743	21.1937	0.996209	-0.00547966	1	1
VC_1063	26.0206	27.2375	24.8038	0.910647	-0.135036	0.765876	1
VC_1064	268.368	260.679	276.058	1.05899	0.0826937	0.64467	0.987101
VC_1065	16.1728	17.1801	15.1656	0.882745	-0.179931	0.734082	1
VC_1066	612.215	628.963	595.468	0.946746	-0.0789511	0.611287	0.974441
VC_1067	196.791	186.08	207.501	1.11512	0.157196	0.345446	0.806898
VC_1068	1.40949	0.743721	2.07526	2.79037	1.48046	0.503016	0.916122
VC_1069	13.0535	12.0467	14.0602	1.16714	0.222973	0.714894	1
VC_1070	14.2678	15.7723	12.7632	0.809213	-0.305408	0.577378	0.95687
VC_1071	6.55891	6.27137	6.84644	1.0917	0.126574	0.930144	1
VC_1072	0	0	0	NA	NA	NA	NA
VC_1073	26.9284	26.7955	27.0612	1.00991	0.0142336	0.969825	1
VC_1074	4.78704	5.02522	4.54886	0.905206	-0.143682	0.916692	1
VC_1075	24.8279	27.1963	22.4596	0.825833	-0.276078	0.473849	0.902227
VC_1076	18.2212	16.1474	20.295	1.25686	0.329823	0.438399	0.879789
VC_1077	96.5445	85.8655	107.223	1.24874	0.320471	0.132099	0.505085
VC_1078	5.25951	5.45434	5.06469	0.928561	-0.106932	0.98208	1
VC_1079	56.6178	60.583	52.6526	0.869098	-0.20241	0.414409	0.863638
VC_1080	304.16	367.918	240.402	0.653413	-0.613933	0.02859	0.195261
VC_1081	397.007	453.882	340.132	0.749384	-0.416224	0.00587307	0.0613337
VC_1082	221.901	239.507	204.295	0.852981	-0.229415	0.202914	0.627038
VC_1083	195.127	209.869	180.384	0.85951	-0.218414	0.346738	0.807037
VC_1084	301.206	311.262	291.15	0.935384	-0.0963697	0.563968	0.953007
VC_1085	247.802	242.911	252.694	1.04027	0.0569628	0.705636	1
VC_1086	237.25	225.103	249.396	1.10792	0.147853	0.342862	0.805854
VC_1087	426.938	432.543	421.333	0.974085	-0.0378804	0.811037	1
VC_1088	75.664	85.6279	65.7002	0.767276	-0.382183	0.0974255	0.426095
VC_1089	18.483	16.3282	20.6377	1.26393	0.337914	0.456838	0.885088
VC_1090	0.821181	0.743721	0.898642	1.20831	0.272985	1	1
VC_1091	4193.75	4623.92	3763.59	0.813939	-0.297007	0.020999	0.161686
VC_1092	129.652	123.653	135.651	1.09703	0.1336	0.507488	0.920008
VC_1093	193.644	173.877	213.411	1.22737	0.295567	0.0935402	0.419318
VC_1094	246.18	236.069	256.292	1.08567	0.118583	0.481998	0.904973
VC_1095	465.084	487.93	442.238	0.906355	-0.141851	0.331889	0.793605
VC_1096	7.95339	8.67752	7.22926	0.833102	-0.263435	0.742266	1
VC_1097	162.767	169.259	156.274	0.923287	-0.115149	0.538757	0.935135
VC_1098	43.3938	45.6443	41.1434	0.901391	-0.149775	0.639666	0.985213
VC_1099	99.5119	111.043	87.9809	0.792314	-0.335856	0.106139	0.450064
VC_1100	13.1582	12.0275	14.289	1.18803	0.248567	0.657419	0.988517
VC_1101	44.3753	49.729	39.0215	0.784684	-0.349817	0.214527	0.644513
VC_1102	25.6546	27.0368	24.2724	0.897753	-0.155609	0.682561	0.99864
VC_1103	24.2495	21.1598	27.3392	1.29203	0.369645	0.301096	0.75625
VC_1104	41.5894	35.9144	47.2643	1.31603	0.396187	0.178128	0.58959
VC_1105	20.2758	20.2347	20.317	1.00407	0.00585888	1	1
VC_1106	18.8804	19.1828	18.578	0.968473	-0.0462167	0.954841	1
VC_1107	49.9468	46.2132	53.6804	1.16158	0.216091	0.423296	0.869187
VC_1108	88.5266	92.1298	84.9234	0.92178	-0.117505	0.569596	0.954036
VC_1109	6.05863	4.65015	7.46711	1.60578	0.683272	0.402072	0.856875
VC_1110	187.115	199.848	174.381	0.872566	-0.196664	0.247513	0.688653
VC_1111	7.19951	6.69407	7.70496	1.15101	0.202904	0.80807	1
VC_1112	6.05582	5.52765	6.584	1.1911	0.252297	0.793569	1
VC_1113	4.77862	4.22103	5.3362	1.26419	0.338217	0.779981	1
VC_1114	13.1155	12.7113	13.5198	1.0636	0.0889563	0.887691	1
VC_1115	59.5402	52.1608	66.9196	1.28295	0.359461	0.156014	0.545847
VC_1116	509.571	629.976	389.165	0.617746	-0.694915	0.00387531	0.0449536
VC_1117	180.18	194.656	165.703	0.851262	-0.232325	0.216165	0.646859
VC_1118	27.3916	30.0817	24.7015	0.821147	-0.284288	0.410483	0.860565
VC_1119	28.2005	33.1749	23.2262	0.700114	-0.514339	0.358185	0.816209
VC_1120	89.3537	115.599	63.1088	0.545931	-0.87321	0.251505	0.693617
VC_1121	40.8762	48.5181	33.2342	0.684986	-0.545853	0.144328	0.527245
VC_1122	96.7693	113.473	80.0656	0.705591	-0.503096	0.0755618	0.365982
VC_1123	48.2625	46.8931	49.6318	1.0584	0.0818883	0.810004	1
VC_1124	241.897	207.566	276.227	1.3308	0.41229	0.0391648	0.240474
VC_1125	370.388	310.475	430.302	1.38595	0.470871	0.0265111	0.186817
VC_1126	161.344	164.932	157.755	0.956479	-0.0641942	0.714423	1
VC_1127	30.2922	35.7715	24.8128	0.693647	-0.527727	0.106439	0.450064
VC_1128	136.57	124.501	148.638	1.19387	0.255643	0.186372	0.605124
VC_1129	19.2889	20.1201	18.4576	0.91737	-0.124425	0.782501	1
VC_1130	483.016	506.785	459.248	0.906199	-0.1421	0.339431	0.801914
VC_1131	36.1874	38.1242	34.2506	0.898395	-0.154578	0.633525	0.982471
VC_1132	17.6224	20.2951	14.9497	0.736617	-0.441013	0.298007	0.750993
VC_1133	11.5294	12.9114	10.1475	0.785935	-0.347519	0.528705	0.928419
VC_1134	14.4261	17.1453	11.7069	0.682809	-0.550446	0.229179	0.663666
VC_1135	15.7333	15.0286	16.438	1.09378	0.129323	0.792727	1
VC_1136	10.6692	10.2923	11.0461	1.07324	0.101976	0.887538	1
VC_1137	15.0108	11.3506	18.6709	1.64492	0.718015	0.115805	0.472494
VC_1138	16.4568	14.2116	18.7019	1.31596	0.396119	0.355146	0.813509
VC_1139	28.9834	30.5655	27.4013	0.896478	-0.15766	0.684727	0.99864
VC_1140	37.5938	30.0914	45.0962	1.49864	0.583651	0.058657	0.31727
VC_1141	1113.09	932.496	1293.69	1.38734	0.472322	0.000605982	0.00936758
VC_1142	387.408	398.142	376.674	0.946079	-0.0799677	0.650496	0.987101
VC_1143	103.727	112.035	95.4195	0.851691	-0.231598	0.292362	0.748272
VC_1144	917.757	1030.64	804.874	0.780946	-0.356705	0.00959279	0.0884226
VC_1145	91.2618	97.1658	85.3578	0.878476	-0.186926	0.388195	0.844
VC_1146	208.135	172.109	244.161	1.41864	0.504508	0.00341998	0.040545
VC_1147	209.707	212.413	207.001	0.974524	-0.0372306	0.885727	1
VC_1148	207.941	193.107	222.776	1.15364	0.206196	0.525068	0.927168
VC_1149	132.421	130.216	134.627	1.03387	0.0480583	0.863959	1
VC_1150	78.7524	71.6918	85.813	1.19697	0.259388	0.292124	0.748172
VC_1151	22.391	22.2914	22.4906	1.00894	0.0128365	1	1
VC_1152	167.501	135.013	199.989	1.48126	0.566824	0.00164594	0.0219265
VC_1153	12472.4	693.961	24250.9	34.9456	5.12704	1.45e-246	5.45e-243
VC_1154	375.716	418.582	332.85	0.795185	-0.330637	0.0293728	0.197742
VC_1155	31.2449	34.1536	28.3362	0.82967	-0.269391	0.412027	0.860565
VC_1156	76.4531	78.9243	73.9819	0.937378	-0.0932974	0.718388	1
VC_1157	53.2957	57.7896	48.8017	0.844473	-0.243876	0.350766	0.810784
VC_1158	287.02	281.941	292.098	1.03602	0.0510568	0.744668	1
VC_1159	54.2157	50.9302	57.5011	1.12902	0.175068	0.502366	0.916122
VC_1160	132.659	132.544	132.774	1.00174	0.00250366	1	1
VC_1161	114.312	105.268	123.355	1.17182	0.228753	0.302159	0.757301
VC_1162	22.302	19.8248	24.7792	1.24991	0.321821	0.449929	0.883023
VC_1163	10.771	12.5556	8.98642	0.715731	-0.48251	0.403511	0.857702
VC_1164	11.7762	12.3613	11.1911	0.905333	-0.14348	0.782416	1
VC_1165	6.46526	6.64002	6.29049	0.947361	-0.0780144	0.990421	1
VC_1166	194.024	210.932	177.116	0.839684	-0.252081	0.132056	0.505085
VC_1167	30.0367	37.0268	23.0466	0.62243	-0.684017	0.0401744	0.243501
VC_1168	30.809	18.4989	43.119	2.33089	1.22088	6.37e-05	0.00133487
VC_1169	34.1366	34.5351	33.7381	0.976922	-0.0336848	0.996922	1
VC_1170	20.7712	19.6659	21.8764	1.1124	0.153679	0.724828	1
VC_1171	26.1352	26.3728	25.8975	0.981977	-0.0262392	1	1
VC_1172	21.2202	22.6949	19.7455	0.870044	-0.20084	0.63347	0.982471
VC_1173	3.2224	3.47089	2.9739	0.856812	-0.22295	0.920491	1
VC_1174	7.34103	7.51752	7.16454	0.953046	-0.0693823	1	1
VC_1175	0.138987	0	0.277974	Inf	Inf	1	1
VC_1176	3.04905	1.92298	4.17511	2.17117	1.11847	0.360604	0.816968
VC_1177	91.0806	89.5847	92.5766	1.0334	0.0473961	0.84114	1
VC_1178	96.096	98.6404	93.5516	0.948411	-0.0764154	0.713947	1
VC_1179	243.281	267.085	219.478	0.821756	-0.283218	0.0798893	0.377422
VC_1180	198.919	231.715	166.122	0.716923	-0.480109	0.00544346	0.0589708
VC_1181	117.995	136.532	99.4586	0.728465	-0.457069	0.0179639	0.144366
VC_1182	162.836	165.181	160.491	0.971606	-0.0415572	0.819254	1
VC_1183	295.536	365.798	225.273	0.615839	-0.699374	1.29e-05	0.000333
VC_1184	418.197	534.104	302.289	0.565975	-0.82119	7.21e-08	3.16e-06
VC_1185	93.3524	31.4649	155.24	4.93374	2.30268	3.72e-23	1.4e-20
VC_1186	56.4896	33.763	79.2161	2.34624	1.23035	4.23e-06	0.000126685
VC_1187	12.666	8.57584	16.7561	1.95387	0.966337	0.0644138	0.334599
VC_1188	136.498	155.95	117.046	0.750536	-0.414007	0.0242687	0.176794
VC_1189	623.262	544.018	702.506	1.29133	0.368857	0.00855514	0.0814467
VC_1190	390.581	345.718	435.445	1.25954	0.332895	0.0249755	0.180379
VC_1191	79.7505	68.6454	90.8557	1.32355	0.404415	0.0737147	0.35905
VC_1192	15.5053	7.81286	23.1977	2.96917	1.57006	0.00173564	0.0228789
VC_1193	33.1189	35.3323	30.9056	0.874713	-0.193119	0.533208	0.930646
VC_1194	21.1481	21.7633	20.5329	0.943462	-0.0839633	0.864462	1
VC_1195	23.3514	24.9041	21.7988	0.875311	-0.192133	0.622569	0.98184
VC_1196	28.9718	31.6452	26.2985	0.831042	-0.267007	0.41193	0.860565
VC_1197	92.972	87.1727	98.7713	1.13305	0.180216	0.388029	0.844
VC_1198	145.384	153.55	137.218	0.893636	-0.16224	0.361085	0.816968
VC_1199	16.715	18.4867	14.9433	0.808328	-0.306988	0.511352	0.921843
VC_1200	75.2003	74.6293	75.7713	1.0153	0.0219088	0.944691	1
VC_1201	120.055	131.411	108.699	0.827169	-0.273746	0.159686	0.553797
VC_1202	205.22	256.658	153.783	0.599174	-0.738952	1.93e-05	0.000466326
VC_1203	272.887	328.441	217.332	0.661709	-0.595732	0.00025419	0.00435589
VC_1204	60.3346	71.9022	48.7671	0.678243	-0.560126	0.0242916	0.176794
VC_1205	70.8171	90.5851	51.0492	0.56355	-0.827385	0.000377444	0.00621381
VC_1206	34.8141	38.4538	31.1745	0.8107	-0.302759	0.319763	0.778636
VC_1207	125.781	139.916	111.646	0.797945	-0.325638	0.207263	0.633725
VC_1208	334.517	372.996	296.037	0.793674	-0.333382	0.0314441	0.207058
VC_1209	391.783	382.216	401.35	1.05006	0.0704733	0.680391	0.998083
VC_1210	16.0621	16.8783	15.2459	0.903282	-0.146751	0.788981	1
VC_1211	27.6453	29.7768	25.5137	0.856832	-0.222916	0.52131	0.925092
VC_1212	28.2127	32.3226	24.1028	0.745696	-0.42334	0.220372	0.652911
VC_1213	208.482	238.503	178.461	0.748253	-0.418403	0.0146117	0.123512
VC_1214	40.9954	44.9707	37.0201	0.823203	-0.28068	0.350045	0.809613
VC_1215	34.3519	37.1001	31.6036	0.851847	-0.231334	0.470612	0.90112
VC_1216	101.089	93.2813	108.896	1.16739	0.22329	0.296257	0.750993
VC_1217	20.2062	15.6798	24.7326	1.57736	0.657508	0.101589	0.438705
VC_1218	1.82709	1.55433	2.09985	1.35097	0.433996	0.918436	1
VC_1219	30.9424	30.6923	31.1926	1.0163	0.0233298	1	1
VC_1220	364.88	348.649	381.111	1.09311	0.128437	0.430951	0.875232
VC_1221	795.509	683.198	907.821	1.32878	0.410104	0.0806029	0.380316
VC_1222	2128.4	2180.47	2076.34	0.952245	-0.0705949	0.648999	0.987101
VC_1223	182.691	195.839	169.543	0.865731	-0.208009	0.276885	0.728951
VC_1224	95.4041	117.15	73.6585	0.628756	-0.669429	0.00935193	0.086626
VC_1225	30.6892	48.553	12.8253	0.26415	-1.92057	2.95e-07	1.13e-05
VC_1226	21.7958	19.4305	24.1611	1.24346	0.314365	0.443537	0.882119
VC_1227	4.40567	4.5961	4.21524	0.917133	-0.124797	0.942014	1
VC_1228	87.3187	96.2916	78.3459	0.813632	-0.297551	0.167929	0.566778
VC_1229	7.54155	6.319	8.7641	1.38694	0.471909	0.527509	0.928392
VC_1230	114.295	94.7057	133.883	1.41368	0.499453	0.0265926	0.187041
VC_1231	2072.61	1682.53	2462.69	1.46368	0.549599	0.0291426	0.196895
VC_1232	25.9732	28.826	23.1204	0.802066	-0.318207	0.363728	0.820827
VC_1233	9.34105	10.9279	7.75415	0.709571	-0.494981	0.433642	0.875868
VC_1234	24.2583	24.5895	23.9271	0.973063	-0.0393952	0.948422	1
VC_1235	35.7361	48.3234	23.1488	0.47904	-1.06178	0.00071269	0.0106846
VC_1236	44.2318	45.8445	42.619	0.929642	-0.105253	0.725985	1
VC_1237	120.687	86.1132	155.261	1.80299	0.850391	4.12e-05	0.000912824
VC_1238	61.7491	58.6884	64.8097	1.1043	0.143133	0.629269	0.98184
VC_1239	54.7431	43.654	65.8323	1.50805	0.592681	0.0269611	0.188928
VC_1240	20.1704	17.5011	22.8398	1.30505	0.384107	0.381096	0.835309
VC_1241	7.52163	5.46076	9.58249	1.75479	0.811299	0.269968	0.722854
VC_1242	522.238	638.327	406.149	0.636272	-0.652285	7.52e-06	0.000211631
VC_1243	34.3666	41.7117	27.0214	0.647812	-0.626353	0.0458699	0.266046
VC_1244	27.976	22.7489	33.2032	1.45955	0.545523	0.119596	0.481194
VC_1245	35.2008	34.5543	35.8473	1.03742	0.0529969	0.882809	1
VC_1246	44.0831	43.4127	44.7535	1.03088	0.0438825	0.902552	1
VC_1247	1155.87	1259.49	1052.26	0.835461	-0.259355	0.0599341	0.320954
VC_1248	901.597	979.393	823.802	0.841135	-0.24959	0.0778332	0.373973
VC_1249	235.838	243.441	228.234	0.937534	-0.0930568	0.573623	0.955737
VC_1250	86.5048	88.0554	84.9542	0.964781	-0.0517261	0.823829	1
VC_1251	16.4746	16.042	16.9072	1.05394	0.0757871	0.895636	1
VC_1252	191.796	192.715	190.876	0.990455	-0.0138361	1	1
VC_1253	90.3957	93.7646	87.0269	0.928142	-0.107583	0.677488	0.997493
VC_1254	106.427	95.5828	117.271	1.22691	0.295029	0.185621	0.604498
VC_1255	396.829	350.43	443.228	1.26481	0.33892	0.030088	0.200431
VC_1256	514.292	433.2	595.384	1.37439	0.458788	0.00192034	0.0247088
VC_1257	50.0482	47.0238	53.0726	1.12863	0.174578	0.523098	0.926294
VC_1258	2233.87	2458.43	2009.32	0.81732	-0.291028	0.0466734	0.269462
VC_1259	20.5841	21.0645	20.1037	0.954389	-0.0673511	0.890989	1
VC_1260	15.7688	13.6359	17.9017	1.31284	0.392688	0.406024	0.858551
VC_1261	8.66437	6.88773	10.441	1.51588	0.60016	0.389343	0.844701
VC_1262	117.93	170.376	65.4843	0.384353	-1.3795	5.78e-11	4.74e-09
VC_1263	135.741	159.334	112.148	0.703855	-0.50665	0.00629122	0.0649806
VC_1264	125.251	125.352	125.15	0.998391	-0.0023233	1	1
VC_1265	40.6105	43.6476	37.5734	0.860836	-0.21619	0.46572	0.898088
VC_1266	68.2935	72.509	64.078	0.883725	-0.178331	0.445163	0.882119
VC_1267	43.1314	43.0724	43.1905	1.00274	0.00394862	1	1
VC_1268	30.6376	33.2477	28.0275	0.842989	-0.246415	0.436648	0.877953
VC_1269	449.465	380.416	518.514	1.36302	0.446803	0.00848208	0.081161
VC_1270	262.122	221.812	302.433	1.36347	0.447281	0.00572587	0.0606364
VC_1271	22.508	19.5514	25.4645	1.30244	0.381217	0.343456	0.806747
VC_1272	9.33224	10.2987	8.36575	0.812308	-0.2999	0.678551	0.997713
VC_1273	5.96928	5.09211	6.84644	1.34452	0.427091	0.606757	0.971864
VC_1274	8.32525	9.42124	7.22926	0.767336	-0.382069	0.577352	0.95687
VC_1275	28.5094	29.7415	27.2774	0.917149	-0.124772	0.692512	1
VC_1276	48.5128	50.3545	46.6711	0.926851	-0.10959	0.698699	1
VC_1277	34.7514	38.7021	30.8007	0.795842	-0.329446	0.298504	0.751242
VC_1278	38.4232	39.3377	37.5087	0.953505	-0.0686879	0.843895	1
VC_1279	691.206	694.153	688.258	0.991508	-0.0123038	0.92532	1
VC_1280	30.7461	26.5189	34.9732	1.31881	0.399233	0.255795	0.700834
VC_1281	23.3978	13.8108	32.9847	2.38832	1.256	0.00125888	0.0177088
VC_1282	18.6161	13.8365	23.3957	1.69087	0.757765	0.073429	0.35905
VC_1283	1.91753	1.17926	2.6558	2.25209	1.17127	0.47642	0.903926
VC_1284	32.2235	26.2931	38.1539	1.4511	0.537147	0.0971572	0.425415
VC_1285	59.3298	58.7687	59.8909	1.01909	0.0272879	0.940442	1
VC_1286	49.8541	51.4931	48.215	0.936339	-0.0948965	0.760335	1
VC_1287	100.2	104.69	95.71	0.914226	-0.129378	0.53116	0.928749
VC_1288	159.176	163.687	154.665	0.944886	-0.0817879	0.663114	0.990267
VC_1289	116.149	107.342	124.955	1.16408	0.219194	0.336426	0.797433
VC_1290	7.79193	9.37361	6.21025	0.662525	-0.593954	0.39228	0.846051
VC_1291	73.1314	80.7386	65.5242	0.81156	-0.30123	0.198364	0.622057
VC_1292	2.1504	1.92298	2.37783	1.23653	0.3063	0.965642	1
VC_1293	87.6236	65.1675	110.08	1.68918	0.756324	0.0004326	0.00702975
VC_1294	1.03895	1.17926	0.898642	0.762039	-0.392063	1	1
VC_1295	32.3564	34.8689	29.8438	0.855886	-0.22451	0.511093	0.921843
VC_1296	25.2652	25.9245	24.606	0.949143	-0.0753022	0.874077	1
VC_1297	380.22	457.673	302.767	0.661535	-0.59611	0.000101672	0.00202773
VC_1298	440.362	530.923	349.801	0.658855	-0.601967	5.73e-05	0.00122811
VC_1299	18.8279	17.79	19.8659	1.11669	0.159228	0.792862	1
VC_1300	74.3245	84.3967	64.2524	0.761314	-0.393437	0.0774332	0.373303
VC_1301	141.006	184.005	98.0064	0.532629	-0.908798	0.0181128	0.144366
VC_1302	23.9455	25.3139	22.5771	0.891883	-0.165073	0.686904	0.99864
VC_1303	41.7629	43.7722	39.7535	0.90819	-0.138934	0.651335	0.987101
VC_1304	1433.88	1372.36	1495.41	1.08966	0.123877	0.357132	0.815497
VC_1305	50.2293	47.126	53.3325	1.1317	0.17849	0.477847	0.904973
VC_1306	77.4934	69.5822	85.4046	1.22739	0.295597	0.215121	0.645192
VC_1308	80.2296	80.227	80.2322	1.00006	9.36e-05	1	1
VC_1309	28.7714	27.4119	30.1309	1.09919	0.136441	0.709605	1
VC_1310	62.4353	60.9871	63.8835	1.04749	0.0669408	0.80687	1
VC_1311	16.5332	17.3202	15.7462	0.909118	-0.13746	0.831022	1
VC_1312	17.6482	20.4952	14.8012	0.722179	-0.469572	0.214277	0.644513
VC_1313	25.451	29.1123	21.7897	0.748473	-0.417979	0.211838	0.640953
VC_1314	167.957	103.19	232.724	2.2553	1.17332	4.36e-10	3.05e-08
VC_1315	240.535	144.309	336.762	2.33361	1.22257	6.46e-13	7.86e-11
VC_1316	114.243	65.4891	162.997	2.48892	1.31552	3.25e-10	2.31e-08
VC_1317	63.7084	32.2627	95.1541	2.94935	1.5604	3.74e-09	2.2e-07
VC_1318	52.9399	59.1688	46.711	0.789453	-0.341075	0.446234	0.882119
VC_1319	20.5677	20.3492	20.7862	1.02148	0.0306584	0.969094	1
VC_1320	20.4378	22.0908	18.7848	0.850346	-0.233879	0.570331	0.954348
VC_1321	307.735	334.354	281.116	0.840772	-0.250214	0.111656	0.461559
VC_1322	61.7538	66.8961	56.6115	0.846261	-0.240825	0.359056	0.816209
VC_1323	69.6216	74.2322	65.011	0.875779	-0.191362	0.452555	0.884007
VC_1324	12.3675	13.0928	11.6422	0.889208	-0.169407	0.809427	1
VC_1325	115.464	129.925	101.004	0.777401	-0.36327	0.0582303	0.315868
VC_1326	3.47361	3.97332	2.9739	0.748468	-0.417988	0.768994	1
VC_1327	46.3116	47.7739	44.8492	0.938781	-0.0911397	0.763445	1
VC_1328	26.0778	21.6082	30.5474	1.4137	0.499471	0.148429	0.533931
VC_1329	4.85742	4.65015	5.06469	1.08914	0.123195	0.992352	1
VC_1330	2.29072	1.91656	2.66487	1.39044	0.475545	0.838062	1
VC_1331	0	0	0	NA	NA	NA	NA
VC_1332	36.0995	41.6481	30.5509	0.733549	-0.447035	0.3679	0.825284
VC_1333	17.0537	20.4857	13.6217	0.664939	-0.588707	0.245612	0.686067
VC_1334	122.193	128.201	116.185	0.906269	-0.141988	0.799123	1
VC_1335	100.544	103.033	98.0546	0.951679	-0.0714529	0.787353	1
VC_1336	165.29	163.989	166.591	1.01586	0.0227068	0.830191	1
VC_1337	204.047	203.552	204.542	1.00486	0.00699699	0.865221	1
VC_1338	220.275	272.024	168.525	0.619523	-0.690769	6.35e-05	0.00133487
VC_1339	71.5181	94.5034	48.5328	0.513557	-0.961405	4.11e-05	0.000912824
VC_1340	89.1788	109.572	68.7851	0.627759	-0.671717	0.0226254	0.16872
VC_1341	151.647	108.363	194.932	1.79888	0.847098	9.36e-06	0.000251933
VC_1342	99.7569	82.1811	117.333	1.42774	0.513729	0.0180653	0.144366
VC_1343	12.634	10.6674	14.6006	1.36871	0.45282	0.371572	0.829485
VC_1344	147.288	173.916	120.66	0.693781	-0.527447	0.006088	0.0634026
VC_1345	98.1168	116.687	79.5468	0.681712	-0.552765	0.0105512	0.0951628
VC_1346	104.607	123.781	85.4325	0.690193	-0.534928	0.0112583	0.100578
VC_1347	85.7589	101.541	69.9773	0.689156	-0.537098	0.0181032	0.144366
VC_1348	79.7854	83.2822	76.2885	0.916024	-0.126543	0.596792	0.966721
VC_1349	344.127	337.012	351.241	1.04222	0.0596608	0.704702	1
VC_1350	209.371	218.035	200.706	0.920522	-0.119476	0.524569	0.927137
VC_1351	16.9511	18.0447	15.8575	0.878787	-0.186415	0.697253	1
VC_1352	9.89941	10.2318	9.56696	0.935018	-0.096934	0.939936	1
VC_1353	219.824	208.183	231.464	1.11183	0.152934	0.360788	0.816968
VC_1354	54.1211	52.8847	55.3576	1.04676	0.0659303	0.85816	1
VC_1355	55.8349	47.996	63.6739	1.32665	0.407788	0.108771	0.455125
VC_1356	21.1146	23.5183	18.711	0.795592	-0.329899	0.43609	0.877769
VC_1357	3.24808	3.53778	2.95837	0.836223	-0.258041	0.927266	1
VC_1358	840.446	1037.47	643.418	0.620178	-0.689246	6.64e-07	2.32e-05
VC_1359	74.8899	89.7157	60.064	0.669493	-0.578859	0.012841	0.11155
VC_1360	104.041	122.951	85.1302	0.692391	-0.530341	0.0104355	0.0945442
VC_1361	71.0593	77.061	65.0575	0.844234	-0.244285	0.290671	0.74677
VC_1362	543.885	662.648	425.121	0.641549	-0.640369	0.00215001	0.0271998
VC_1363	60.1512	65.0899	55.2126	0.848252	-0.237435	0.336043	0.797433
VC_1364	79.9976	86.5563	73.4388	0.848452	-0.237096	0.336395	0.797433
VC_1365	27.5161	27.3038	27.7285	1.01555	0.0222657	0.994295	1
VC_1366	65.1696	63.5591	66.7801	1.05068	0.0713194	0.782522	1
VC_1367	51.6739	54.935	48.4128	0.881273	-0.18234	0.479795	0.904973
VC_1368	167.249	196.093	138.405	0.705814	-0.502639	0.0104575	0.0945442
VC_1369	93.9837	98.3194	89.648	0.911805	-0.133203	0.530617	0.928749
VC_1370	210.043	182.352	237.733	1.3037	0.382613	0.0230052	0.170058
VC_1371	73.731	80.7959	66.6662	0.825118	-0.277327	0.242631	0.681102
VC_1372	91.864	74.852	108.876	1.45455	0.540575	0.0126569	0.110969
VC_1373	45.96	47.1576	44.7625	0.949212	-0.0751973	0.837811	1
VC_1374	26.6194	30.4638	22.7751	0.747611	-0.419641	0.233515	0.668757
VC_1375	10.0884	12.1136	8.06318	0.665629	-0.587209	0.32059	0.779256
VC_1376	85.3657	82.6172	88.1142	1.06654	0.092932	0.657442	0.988517
VC_1377	45.3247	42.2457	48.4037	1.14577	0.196313	0.523773	0.926618
VC_1378	213.629	242.964	184.294	0.758521	-0.398738	0.121446	0.486043
VC_1379	28.6258	30.6351	26.6166	0.868826	-0.20286	0.591576	0.965055
VC_1380	8.96746	9.30672	8.6282	0.927093	-0.109214	0.912541	1
VC_1381	1.32922	1.17926	1.47919	1.25433	0.326922	1	1
VC_1382	303.312	334.459	272.166	0.813751	-0.297341	0.0608065	0.324244
VC_1383	36.2477	32.0904	40.4049	1.2591	0.332389	0.273495	0.7256
VC_1384	557.281	488.266	626.297	1.2827	0.359178	0.0556966	0.306943
VC_1385	3.88172	3.90643	3.85701	0.98735	-0.0183665	1	1
VC_1386	32.4586	34.4746	30.4425	0.883042	-0.179447	0.611706	0.974697
VC_1387	0	0	0	NA	NA	NA	NA
VC_1388	20.2358	22.2053	18.2663	0.822613	-0.281715	0.486	0.90704
VC_1389	0.869729	1.11879	0.620668	0.554767	-0.850047	0.849194	1
VC_1390	3.99756	4.66299	3.33212	0.714589	-0.484814	0.631711	0.98184
VC_1391	230.273	225.961	234.585	1.03816	0.0540336	0.751177	1
VC_1392	176.012	173.337	178.687	1.03086	0.0438531	0.7812	1
VC_1393	28.2421	31.687	24.7973	0.78257	-0.353708	0.310006	0.767799
VC_1394	118.945	124.129	113.761	0.916471	-0.125839	0.542194	0.936772
VC_1396	31.3156	28.9122	33.719	1.16626	0.221884	0.534097	0.931284
VC_1397	169.676	176.768	162.584	0.919758	-0.120674	0.56843	0.954036
VC_1398	44.3689	41.0168	47.7209	1.16345	0.218406	0.489331	0.907917
VC_1399	67.0225	77.5289	56.5161	0.728967	-0.456074	0.14413	0.527245
VC_1400	41.8009	50.9662	32.6355	0.640337	-0.643096	0.0868502	0.402511
VC_1401	71.5978	82.7553	60.4404	0.730351	-0.453338	0.0696634	0.346936
VC_1402	151.435	168.57	134.3	0.796697	-0.327897	0.0871217	0.402511
VC_1403	166.865	182.051	151.679	0.833166	-0.263324	0.171689	0.575862
VC_1404	0	0	0	NA	NA	NA	NA
VC_1405	72.2202	76.5111	67.9292	0.887835	-0.171637	0.478509	0.904973
VC_1406	98.7329	95.78	101.686	1.06166	0.0863205	0.689569	0.998824
VC_1407	59.0629	59.452	58.6739	0.986912	-0.0190067	0.980067	1
VC_1408	13.0573	16.0072	10.1074	0.631427	-0.663312	0.185679	0.604498
VC_1409	36.6601	36.9545	36.3657	0.984067	-0.0231716	0.965851	1
VC_1410	27.973	29.262	26.6839	0.911895	-0.13306	0.79317	1
VC_1411	56.6944	61.7526	51.6362	0.836178	-0.258118	0.28963	0.746138
VC_1412	11.1675	11.6717	10.6633	0.913609	-0.130351	0.87079	1
VC_1413	70.4912	65.8019	75.1805	1.14253	0.192228	0.484345	0.904973
VC_1414	246.586	283.8	209.372	0.737745	-0.438805	0.00876132	0.0823695
VC_1415	18.6066	19.5765	17.6366	0.900907	-0.15055	0.705781	1
VC_1416	12.9607	12.1612	13.7602	1.13148	0.178211	0.751975	1
VC_1417	8.3737	6.64002	10.1074	1.52219	0.60615	0.347843	0.807037
VC_1418	53.3458	33.6356	73.056	2.17198	1.11901	2.94e-05	0.000676234
VC_1419	21.4783	15.7531	27.2036	1.72687	0.788162	0.0444246	0.25966
VC_1420	4.57036	3.47089	5.66983	1.63354	0.707998	0.466778	0.899209
VC_1421	15.6751	17.5551	13.7951	0.785817	-0.347734	0.451704	0.883512
VC_1422	20.0976	21.7221	18.4731	0.85043	-0.233735	0.5732	0.955737
VC_1423	149.399	107.865	190.934	1.77012	0.82385	1.59e-05	0.000393059
VC_1424	79.5017	81.7749	77.2285	0.944403	-0.082525	0.719933	1
VC_1425	262.593	277.73	247.455	0.890991	-0.166517	0.319143	0.778049
VC_1426	185.728	188.342	183.114	0.972243	-0.0406116	0.846235	1
VC_1427	73.3569	80.2233	66.4904	0.828817	-0.270874	0.227133	0.661229
VC_1428	140.584	151.565	129.602	0.855094	-0.225845	0.195912	0.6191
VC_1429	19.0434	19.9072	18.1796	0.913218	-0.130969	0.794916	1
VC_1430	30.6248	29.4018	31.8479	1.0832	0.115296	0.738189	1
VC_1431	26.0579	22.7013	29.4144	1.29572	0.373751	0.289773	0.746138
VC_1432	31.3652	30.3392	32.3912	1.06764	0.0944226	0.839465	1
VC_1433	155.393	177.634	133.151	0.749581	-0.415844	0.0222111	0.166473
VC_1434	863.539	975.116	751.962	0.771151	-0.374915	0.00616768	0.0640555
VC_1435	81.3974	87.9634	74.8313	0.850709	-0.233262	0.310363	0.767799
VC_1436	37.0568	34.3665	39.747	1.15656	0.209844	0.514766	0.923426
VC_1437	224.943	215.901	233.985	1.08376	0.116044	0.48901	0.907917
VC_1438	44.3038	42.5636	46.044	1.08177	0.113394	0.722177	1
VC_1439	1135.54	1301.38	969.692	0.745125	-0.424446	0.00200115	0.0254876
VC_1440	129.416	136.209	122.623	0.900256	-0.151592	0.491388	0.908248
VC_1441	476.484	483.112	469.857	0.972564	-0.0401348	0.879316	1
VC_1442	1241.99	1460.63	1023.35	0.700622	-0.513292	0.0247939	0.179756
VC_1443	21.4536	24.7767	18.1304	0.731753	-0.450571	0.256168	0.700838
VC_1444	177.094	104.562	249.627	2.38736	1.25542	7.37e-12	6.95e-10
VC_1445	116.879	61.7244	172.033	2.78711	1.47877	1.58e-12	1.74e-10
VC_1446	25.264	23.1176	27.4104	1.18569	0.245732	0.515882	0.923426
VC_1447	6.75513	6.94178	6.56847	0.946222	-0.0797493	0.965156	1
VC_1448	8.92679	9.69463	8.15896	0.841595	-0.248801	0.71	1
VC_1449	11.3668	12.0275	10.7061	0.890134	-0.167905	0.81202	1
VC_1450	6.30125	6.9482	5.6543	0.813779	-0.297292	0.746609	1
VC_1451	184.815	173.67	195.96	1.12835	0.174212	0.327321	0.787995
VC_1452	2.79181	2.29163	3.292	1.43653	0.522588	0.773997	1
VC_1453	4.03902	5.40671	2.67133	0.494077	-1.01719	0.286134	0.744392
VC_1454	0.669896	0.743721	0.596072	0.801473	-0.319275	1	1
VC_1455	137.808	122.849	152.766	1.24353	0.31444	0.0975916	0.426327
VC_1456	8.8036	9.82199	7.78521	0.792631	-0.33528	0.627778	0.98184
VC_1457	10.4302	8.99854	11.8619	1.31821	0.398577	0.496931	0.912329
VC_1458	3.29141	2.35852	4.2243	1.79108	0.840832	0.48416	0.904973
VC_1459	0.151285	0	0.30257	Inf	Inf	1	1
VC_1460	2.95127	1.98987	3.91267	1.96629	0.975478	0.421432	0.868982
VC_1461	5.679	5.09211	6.2659	1.23051	0.299258	0.760389	1
VC_1462	0.98023	0.743721	1.21674	1.63602	0.710188	0.962842	1
VC_1463	0.879902	1.17926	0.580544	0.492295	-1.0224	0.828218	1
VC_1464	134.76	118.261	151.26	1.27903	0.355047	0.0635674	0.331588
VC_1465	34.5375	37.434	31.6411	0.845252	-0.242547	0.444859	0.882119
VC_1466	8.44474	7.06914	9.82034	1.38918	0.474239	0.473081	0.902227
VC_1467	8.31054	10.1173	6.50375	0.642832	-0.637485	0.332388	0.793605
VC_1468	0.784931	0.368651	1.20121	3.2584	1.70416	0.684782	0.99864
VC_1469	1.59233	1.98345	1.20121	0.605618	-0.723521	0.760663	1
VC_1471	9.43034	6.01724	12.8434	2.13444	1.09386	0.0622974	0.328081
VC_1472	15.6525	10.6674	20.6377	1.93465	0.952076	0.0395819	0.241318
VC_1473	9.35738	9.68821	9.02654	0.931704	-0.102057	0.896231	1
VC_1474	0.728617	1.17926	0.277974	0.235719	-2.08486	0.569216	0.954036
VC_1475	2.01463	1.9294	2.09985	1.08835	0.122137	1	1
VC_1477	33.8616	36.2772	31.446	0.866825	-0.206188	0.561867	0.951162
VC_1478	52.0506	54.3888	49.7123	0.914017	-0.129707	0.672712	0.99542
VC_1479	70.2356	54.109	86.3622	1.59608	0.674531	0.00175569	0.0230625
VC_1480	68.3446	70.5003	66.1888	0.938845	-0.0910416	0.710608	1
VC_1481	105.061	113.629	96.4919	0.849181	-0.235856	0.22825	0.663457
VC_1482	135.379	122.231	148.526	1.21512	0.281102	0.149225	0.534769
VC_1483	375.681	293.212	458.15	1.56252	0.643876	3.93e-05	0.000880861
VC_1484	6759.14	6136.74	7381.53	1.20284	0.266448	0.297825	0.750993
VC_1485	252.684	204.791	300.577	1.46773	0.553583	0.000844389	0.0123866
VC_1486	136.679	135.679	137.679	1.01474	0.0211105	0.931986	1
VC_1487	14.6348	14.0173	15.2523	1.0881	0.121816	0.858979	1
VC_1488	132.147	140.442	123.852	0.881874	-0.181356	0.332248	0.793605
VC_1489	0	0	0	NA	NA	NA	NA
VC_1490	80.7623	65.122	96.4026	1.48034	0.565927	0.012837	0.11155
VC_1491	55.6222	58.9747	52.2698	0.886309	-0.174119	0.475173	0.902469
VC_1492	3076.11	3275.82	2876.39	0.878068	-0.187596	0.157926	0.54827
VC_1493	16.498	15.0698	17.9263	1.18955	0.250411	0.568945	0.954036
VC_1494	240.953	247.834	234.072	0.944469	-0.0824254	0.631892	0.98184
VC_1495	13.5652	16.6493	10.4811	0.629526	-0.667663	0.16833	0.567623
VC_1496	815.984	902.437	729.53	0.8084	-0.306859	0.0251482	0.181236
VC_1497	729.786	808.666	650.907	0.804915	-0.313092	0.0494296	0.281495
VC_1498	16.7685	17.4818	16.0552	0.918393	-0.122816	0.818796	1
VC_1499	42.7836	48.5653	37.0019	0.761901	-0.392325	0.173971	0.579391
VC_1500	14.7592	16.684	12.8344	0.76926	-0.378457	0.429377	0.875001
VC_1501	35.3633	37.6218	33.1048	0.879936	-0.184529	0.580117	0.958807
VC_1502	43.4847	42.5132	44.4561	1.0457	0.0644695	0.855756	1
VC_1503	143.917	143.967	143.867	0.999309	-0.00099699	1	1
VC_1504	19.8329	22.6408	17.025	0.751961	-0.41127	0.322358	0.781537
VC_1505	42.8785	46.7471	39.0099	0.834487	-0.261039	0.369558	0.825866
VC_1506	38.1126	41.7979	34.4273	0.823662	-0.279876	0.371618	0.829485
VC_1507	39.365	42.5801	36.1499	0.848984	-0.23619	0.442382	0.882119
VC_1508	35.3881	41.6705	29.1057	0.698472	-0.517726	0.0899866	0.409721
VC_1509	363.857	366.233	361.481	0.987027	-0.0188389	1	1
VC_1510	56.4654	58.6323	54.2984	0.926085	-0.110784	0.688982	0.99864
VC_1511	139.863	130.226	149.499	1.14799	0.199115	0.280687	0.735877
VC_1512	100.551	111.537	89.5645	0.803004	-0.316521	0.122118	0.486663
VC_1514	68.1926	63.1904	73.1948	1.15832	0.212035	0.383203	0.838466
VC_1515	48.0274	42.4946	53.5603	1.2604	0.333885	0.216363	0.646859
VC_1516	86.6642	76.1302	97.1983	1.27674	0.352462	0.109315	0.456892
VC_1517	81.3242	70.7519	91.8964	1.29886	0.377241	0.083525	0.391167
VC_1518	46.2235	38.5625	53.8846	1.39733	0.482675	0.0714922	0.352801
VC_1519	44.3865	46.219	42.554	0.920703	-0.119192	0.677496	0.997493
VC_1520	94.253	86.4058	102.1	1.18164	0.240785	0.295433	0.750993
VC_1521	76.1208	82.904	69.3375	0.836359	-0.257806	0.275653	0.728124
VC_1522	41.3454	42.6812	40.0095	0.937402	-0.0932596	0.744171	1
VC_1523	82.0794	90.742	73.4168	0.809073	-0.305659	0.186817	0.605124
VC_1524	29.373	32.2343	26.5117	0.822468	-0.281968	0.455925	0.885088
VC_1525	29.6976	29.8914	29.5038	0.987033	-0.0188298	1	1
VC_1526	19.0556	19.5578	18.5534	0.948642	-0.076064	0.896964	1
VC_1527	88.0493	92.4938	83.6048	0.903896	-0.145772	0.536174	0.932916
VC_1528	37.1531	36.9798	37.3265	1.00938	0.0134637	0.974215	1
VC_1529	29.2058	33.0856	25.326	0.765471	-0.385581	0.257221	0.701681
VC_1530	2.33473	2.29163	2.37783	1.03761	0.0532694	1	1
VC_1531	73.7357	75.1098	72.3616	0.96341	-0.0537781	0.85532	1
VC_1532	342.214	240.561	443.867	1.84513	0.883721	2.25e-08	1.13e-06
VC_1533	9.61264	8.51537	10.7099	1.25772	0.330806	0.623697	0.98184
VC_1534	18.2496	15.5588	20.9403	1.34588	0.428547	0.33328	0.794763
VC_1535	14.7237	13.7504	15.697	1.14157	0.191015	0.694314	1
VC_1536	11.7278	8.61063	14.8449	1.72402	0.785777	0.142125	0.525304
VC_1537	114.192	107.671	120.712	1.12112	0.16494	0.388775	0.844701
VC_1538	516.376	495.959	536.793	1.08233	0.114144	0.391238	0.845802
VC_1539	528.349	516.505	540.194	1.04586	0.0646964	0.604207	0.969303
VC_1540	28.5494	32.5484	24.5504	0.754274	-0.40684	0.219695	0.652911
VC_1541	16.1292	7.81286	24.4455	3.12888	1.64565	5.14e-05	0.00110794
VC_1542	23.7289	4.64373	42.8141	9.21976	3.20473	9.33e-16	1.76e-13
VC_1543	59.4714	60.5457	58.3972	0.964514	-0.0521263	0.896948	1
VC_1544	22.6689	25.0919	20.2458	0.806867	-0.309597	0.4378	0.879789
VC_1545	14.588	15.7054	13.4706	0.8577	-0.221455	0.68356	0.99864
VC_1546	14.5613	15.0158	14.1068	0.939462	-0.0900929	0.918139	1
VC_1547	19.9812	21.3535	18.609	0.871477	-0.198466	0.621473	0.98184
VC_1548	11.6481	11.6048	11.6914	1.00747	0.0107311	1	1
VC_1549	5.95894	5.8963	6.02159	1.02125	0.0303341	1	1
VC_1550	2.36322	2.6667	2.05973	0.772389	-0.372601	0.859369	1
VC_1551	1.62726	1.17926	2.07526	1.7598	0.815409	0.709217	1
VC_1552	2.89908	3.10224	2.69593	0.869025	-0.20253	0.961824	1
VC_1553	3.67667	3.16271	4.19064	1.32502	0.406009	0.756931	1
VC_1554	16.3312	18.1174	14.5449	0.802815	-0.316861	0.482765	0.904973
VC_1555	35.1339	34.8754	35.3923	1.01482	0.0212286	0.987984	1
VC_1556	23.5371	24.5033	22.5709	0.921136	-0.118514	0.741705	1
VC_1557	13.4321	13.7027	13.1615	0.960504	-0.0581372	0.962323	1
VC_1558	36.7777	40.25	33.3054	0.827464	-0.273232	0.361021	0.816968
VC_1559	47.8886	38.8294	56.9478	1.46661	0.552489	0.0356359	0.226555
VC_1560	1163.28	1423.41	903.148	0.634496	-0.656318	1.12e-06	3.68e-05
VC_1561	25.1557	27.9812	22.3301	0.798041	-0.325466	0.408337	0.858817
VC_1562	3.58368	5.09211	2.07526	0.407544	-1.29497	0.217455	0.649095
VC_1563	3.41314	3.85238	2.9739	0.771964	-0.373394	0.785334	1
VC_1564	0	0	0	NA	NA	NA	NA
VC_1565	5.62158	7.02793	4.21524	0.599783	-0.737486	0.373808	0.831114
VC_1566	8.09193	11.3635	4.82038	0.424199	-1.23719	0.0544582	0.303261
VC_1567	10.2736	11.5919	8.95536	0.772551	-0.372297	0.516367	0.923484
VC_1568	9.05665	12.1008	6.01252	0.49687	-1.00906	0.0931002	0.41884
VC_1569	0	0	0	NA	NA	NA	NA
VC_1570	3.23189	3.16271	3.30107	1.04375	0.0617708	1	1
VC_1571	4.97831	5.45434	4.50228	0.825449	-0.27675	0.790006	1
VC_1572	2.2875	3.09582	1.47919	0.477801	-1.06552	0.452068	0.883512
VC_1573	14.5051	12.5968	16.4134	1.30298	0.381819	0.426293	0.871638
VC_1574	7.84947	7.01509	8.68385	1.23788	0.307873	0.703362	1
VC_1575	10.6381	9.3003	11.9758	1.28768	0.364778	0.562906	0.951639
VC_1576	7.75129	7.38374	8.11883	1.09956	0.13692	0.931867	1
VC_1577	3.99005	6.5255	1.45459	0.222909	-2.16548	0.0190252	0.150683
VC_1578	1.14903	2.29805	0	0	#NAME?	0.0471993	0.271666
VC_1579	9.90324	13.5406	6.2659	0.462749	-1.1117	0.0519544	0.293216
VC_1580	7.90927	7.51752	8.30103	1.10423	0.143034	0.858962	1
VC_1581	2.52335	2.73359	2.31311	0.84618	-0.240964	0.994009	1
VC_1582	23.4067	22.2722	24.5413	1.10188	0.139971	0.750833	1
VC_1583	12.8911	14.974	10.8083	0.721805	-0.470319	0.325277	0.785081
VC_1584	3.77766	3.10224	4.45309	1.43544	0.521495	0.655699	0.988517
VC_1585	10.6537	12.0339	9.27346	0.770612	-0.375923	0.515377	0.923426
VC_1586	0	0	0	NA	NA	NA	NA
VC_1587	0.482361	0.368651	0.596072	1.6169	0.693232	1	1
VC_1588	16.8398	19.0297	14.6498	0.769837	-0.377375	0.390309	0.845183
VC_1589	13.9447	13.4865	14.4029	1.06794	0.0948356	0.950589	1
VC_1590	117.673	117.636	117.709	1.00062	0.000898386	1	1
VC_1591	237.104	249.067	225.14	0.903934	-0.145711	0.45564	0.885088
VC_1592	3.14857	2.72717	3.56997	1.30904	0.388508	0.81084	1
VC_1593	8.44431	8.563	8.32563	0.972279	-0.0405574	1	1
VC_1594	20.9383	22.3262	19.5504	0.875671	-0.19154	0.644017	0.987101
VC_1595	37.8258	36.6517	38.9998	1.06406	0.0895862	0.823115	1
VC_1596	15.4593	16.3026	14.6161	0.896554	-0.157537	0.756335	1
VC_1597	12.926	13.2865	12.5655	0.945734	-0.0804933	0.923371	1
VC_1598	16.0773	15.1361	17.0185	1.12437	0.169111	0.772404	1
VC_1599	111.804	117.768	105.839	0.898708	-0.154075	0.440435	0.880388
VC_1600	56.0618	53.1678	58.9557	1.10886	0.149079	0.57165	0.954512
VC_1601	91.3766	100.761	81.9923	0.813731	-0.297376	0.169786	0.571003
VC_1602	461.112	469.027	453.198	0.966252	-0.0495289	0.807078	1
VC_1603	201.257	230.44	172.074	0.746721	-0.421359	0.0142554	0.121042
VC_1604	29.0454	30.6003	27.4906	0.898378	-0.154606	0.679413	0.997813
VC_1605	91.984	94.6254	89.3426	0.944171	-0.0828796	0.728234	1
VC_1606	88.4408	80.5256	96.356	1.19659	0.258926	0.23224	0.666827
VC_1607	96.3657	89.7762	102.955	1.1468	0.19761	0.369396	0.825866
VC_1608	48.2203	45.3293	51.1113	1.12756	0.1732	0.544014	0.938275
VC_1609	74.1833	69.6716	78.6951	1.12951	0.175703	0.432237	0.875623
VC_1610	27.241	18.728	35.7541	1.90913	0.932916	0.00908173	0.0847686
VC_1611	11.1461	10.9215	11.3707	1.04113	0.0581482	0.990736	1
VC_1612	231.675	87.063	376.287	4.32201	2.1117	2.59e-31	1.39e-28
VC_1613	131.391	144.894	117.888	0.813618	-0.297577	0.229621	0.663666
VC_1614	51.9997	42.6567	61.3426	1.43805	0.524117	0.0419927	0.25129
VC_1615	18.888	18.8489	18.9271	1.00415	0.00597547	1	1
VC_1616	38.1217	41.1372	35.1063	0.853395	-0.228715	0.508171	0.920008
VC_1617	162.44	185.334	139.546	0.752946	-0.409382	0.124344	0.488547
VC_1618	27.4544	38.2976	16.6111	0.433738	-1.2051	0.00760446	0.0748533
VC_1619	16.0216	17.1736	14.8695	0.865833	-0.207839	0.688434	0.99864
VC_1621	163.861	157.405	170.316	1.08202	0.113734	0.588943	0.963507
VC_1622	158.558	147.635	169.482	1.14798	0.199103	0.314289	0.773414
VC_1623	27.1097	21.2074	33.0119	1.55662	0.638417	0.0735173	0.35905
VC_1624	111.17	111.024	111.315	1.00262	0.00377242	0.96909	1
VC_1627	64.0778	65.031	63.1246	0.970685	-0.0429242	0.88653	1
VC_1628	26.8759	28.9791	24.7727	0.854848	-0.22626	0.524455	0.927137
VC_1629	52.248	52.5508	51.9452	0.988475	-0.0167233	0.956847	1
VC_1630	55.5013	66.4157	44.5868	0.671329	-0.574909	0.0195812	0.153612
VC_1631	78.0249	84.8746	71.1752	0.838592	-0.253959	0.270474	0.723239
VC_1632	43.1462	42.5615	43.7309	1.02748	0.0391051	0.898273	1
VC_1633	174.183	170.938	177.429	1.03797	0.0537698	0.733925	1
VC_1634	93.1618	92.0063	94.3173	1.02512	0.0357889	0.890258	1
VC_1635	63.1628	58.81	67.5156	1.14803	0.199161	0.420142	0.868982
VC_1636	23.4545	23.887	23.022	0.963789	-0.0532103	0.930868	1
VC_1637	6.45163	6.64644	6.25683	0.941381	-0.0871499	0.990291	1
VC_1638	11.7815	11.7321	11.8309	1.00842	0.0120925	1	1
VC_1639	24.3229	21.4551	27.1906	1.26733	0.341788	0.372243	0.830389
VC_1640	772.987	695.665	850.309	1.2223	0.289593	0.221748	0.652911
VC_1641	98.3939	95.3451	101.443	1.06395	0.0894343	0.659153	0.989186
VC_1642	6.43158	5.46076	7.40239	1.35556	0.438889	0.590638	0.964359
VC_1643	87.5129	94.5156	80.5102	0.851819	-0.231381	0.284266	0.74265
VC_1644	38.7853	38.2864	39.2843	1.02606	0.0371203	0.909035	1
VC_1645	113.674	118.623	108.724	0.916551	-0.125714	0.504703	0.917011
VC_1646	2.45297	3.10866	1.79728	0.578154	-0.790474	0.579049	0.957883
VC_1647	8.52002	9.31956	7.72049	0.828418	-0.27157	0.709352	1
VC_1648	0.37186	0.743721	0	0	#NAME?	0.649247	0.987101
VC_1649	110.356	97.4516	123.26	1.26483	0.338943	0.0955947	0.423415
VC_1650	43.5428	41.2548	45.8307	1.11092	0.151752	0.606842	0.971864
VC_1651	45.4996	45.6161	45.3832	0.994895	-0.00738361	1	1
VC_1652	89.0836	97.3761	80.7911	0.82968	-0.269373	0.225508	0.658531
VC_1653	110.823	109.124	112.522	1.03114	0.0442377	0.825523	1
VC_1654	3.80013	3.16271	4.43756	1.40309	0.488605	0.666394	0.990267
VC_1655	29.1727	33.2573	25.0882	0.754367	-0.406662	0.230129	0.663725
VC_1656	35.9558	37.0717	34.84	0.939798	-0.0895769	0.804918	1
VC_1657	1.74831	1.11879	2.37783	2.12536	1.0877	0.599653	0.966949
VC_1658	21.0914	14.8215	27.3612	1.84604	0.884435	0.0287854	0.195578
VC_1659	21.0585	21.5349	20.5821	0.955755	-0.0652867	0.921591	1
VC_1661	153.794	116.883	190.705	1.63159	0.706278	0.000128739	0.00246369
VC_1662	45.3371	49.713	40.9612	0.823953	-0.279367	0.345408	0.806898
VC_1663	926.377	749.186	1103.57	1.47302	0.55878	0.00769387	0.0755361
VC_1664	89.6213	86.8676	92.375	1.0634	0.0886843	0.701762	1
VC_1665	40.0724	39.9867	40.158	1.00428	0.00616667	0.991806	1
VC_1666	15.0823	14.6407	15.5238	1.06032	0.0844994	0.876486	1
VC_1667	13.4087	12.1612	14.6562	1.20516	0.269224	0.619007	0.98091
VC_1668	48.9642	40.0948	57.8335	1.44242	0.528489	0.0467775	0.26965
VC_1669	32.8094	28.4162	37.2025	1.3092	0.388689	0.220429	0.652911
VC_1670	154.004	136.528	171.48	1.25601	0.328848	0.0789062	0.375413
VC_1671	112.592	109.954	115.23	1.04798	0.0676174	0.718154	1
VC_1672	28.6628	25.7436	31.5819	1.22679	0.294882	0.394114	0.847671
VC_1673	186.319	142.952	229.686	1.60674	0.684136	9.16e-05	0.00185561
VC_1674	43.4826	32.9781	53.9871	1.63706	0.711108	0.0144861	0.122725
VC_1675	31.66	24.7767	38.5432	1.55562	0.637492	0.0675075	0.342197
VC_1676	39.9148	42.0468	37.7828	0.89859	-0.154265	0.684495	0.99864
VC_1677	26.1101	26.5955	25.6248	0.963501	-0.0536415	0.98082	1
VC_1678	69.3878	69.8493	68.9262	0.986785	-0.0191919	1	1
VC_1679	12.3684	13.3817	11.3552	0.848559	-0.236913	0.703704	1
VC_1680	70.4974	81.7557	59.2392	0.724588	-0.464767	0.0461798	0.267431
VC_1681	48.6273	56.7911	40.4635	0.712496	-0.489045	0.0690779	0.345135
VC_1682	61.9715	66.8036	57.1393	0.855333	-0.225443	0.366456	0.823817
VC_1683	61.2643	63.8544	58.6742	0.918874	-0.122061	0.643588	0.987101
VC_1684	41.0885	38.159	44.0179	1.15354	0.206067	0.488643	0.907917
VC_1685	34.0002	33.5495	34.451	1.02687	0.0382533	0.959537	1
VC_1686	84.6429	83.469	85.8169	1.02813	0.0400206	0.868653	1
VC_1687	11.6908	10.2383	13.1434	1.28375	0.360366	0.517713	0.92444
VC_1688	4.79134	3.91285	5.66983	1.44903	0.535085	0.586862	0.961972
VC_1689	14.8454	10.9087	18.7822	1.72176	0.783887	0.108068	0.453694
VC_1690	153.218	107.903	198.532	1.83992	0.879642	3.16e-06	9.6e-05
VC_1691	0.588308	0	1.17662	Inf	Inf	0.394528	0.847671
VC_1692	25.1085	24.9993	25.2176	1.00873	0.0125429	1	1
VC_1693	4.4152	3.84596	4.98444	1.29602	0.374087	0.757011	1
VC_1694	0	0	0	NA	NA	NA	NA
VC_1695	8.28045	7.89259	8.66832	1.09829	0.135254	0.88615	1
VC_1696	68.6632	77.3116	60.0149	0.776272	-0.365365	0.126998	0.492425
VC_1697	37.3985	41.3276	33.4695	0.809858	-0.304259	0.316769	0.775536
VC_1698	41.2267	48.0024	34.451	0.717693	-0.478561	0.0944893	0.420702
VC_1699	1090	1134.07	1045.93	0.922282	-0.116719	0.637729	0.985212
VC_1700	42.7237	39.7219	45.7256	1.15114	0.203069	0.489782	0.908248
VC_1701	7.39265	5.74968	9.03561	1.5715	0.652139	0.392187	0.846051
VC_1702	28.5265	27.7806	29.2724	1.0537	0.0754641	0.859382	1
VC_1703	63.7103	67.6528	59.7679	0.883451	-0.178777	0.47796	0.904973
VC_1704	121.337	90.04	152.634	1.69518	0.761442	0.000134943	0.00255646
VC_1705	0	0	0	NA	NA	NA	NA
VC_1706	51.6694	76.3303	27.0084	0.353837	-1.49884	2.45e-08	1.2e-06
VC_1707	227.035	346.208	107.863	0.311555	-1.68244	3.49e-12	3.46e-10
VC_1708	18.6502	16.02	21.2804	1.32836	0.409644	0.346972	0.807037
VC_1709	128.402	83.0179	173.786	2.09336	1.06582	1.13e-07	4.71e-06
VC_1710	484.428	605.113	363.743	0.601117	-0.734283	6.75e-07	2.34e-05
VC_1711	67.8582	75.9455	59.7708	0.787022	-0.345523	0.136574	0.514728
VC_1712	10.6662	8.24198	13.0904	1.58825	0.667441	0.225108	0.658327
VC_1713	6.22462	7.08198	5.36726	0.757875	-0.399968	0.655898	0.988517
VC_1714	406.988	349.232	464.744	1.33076	0.412252	0.00579337	0.0610319
VC_1715	33.7823	27.2305	40.334	1.48121	0.566775	0.0841711	0.393703
VC_1716	45.8913	41.7058	50.0767	1.20071	0.263894	0.401967	0.856875
VC_1717	54.7823	50.6059	58.9586	1.16505	0.220396	0.435351	0.876748
VC_1718	51.1531	44.395	57.9111	1.30445	0.383443	0.164492	0.559786
VC_1719	59.7606	42.8086	76.7127	1.79199	0.841565	0.00150522	0.0205605
VC_1720	5.84311	6.32542	5.3608	0.847501	-0.238714	0.847075	1
VC_1721	143.072	125.182	160.963	1.28583	0.362702	0.0575204	0.312917
VC_1722	224.986	260.166	189.806	0.729558	-0.454905	0.00676027	0.068696
VC_1723	23.4518	26.2995	20.604	0.783438	-0.352109	0.364473	0.820827
VC_1724	14.1059	14.828	13.3839	0.90261	-0.147826	0.805536	1
VC_1725	46.904	44.0895	49.7185	1.12767	0.173348	0.545394	0.938275
VC_1726	503.144	669.973	336.315	0.501982	-0.994292	8.88e-11	6.83e-09
VC_1727	519.859	714.534	325.184	0.455099	-1.13575	2.67e-14	4.02e-12
VC_1728	185.324	294.825	75.8228	0.257179	-1.95916	1.95e-26	8.16e-24
VC_1729	10.6519	15.3716	5.93227	0.385924	-1.37361	0.010108	0.0920459
VC_1730	477.851	515.496	440.206	0.853948	-0.227781	0.113517	0.46582
VC_1731	11.3203	11.8659	10.7746	0.908033	-0.139183	0.875186	1
VC_1732	24.1182	21.5953	26.6412	1.23365	0.302938	0.42073	0.868982
VC_1733	0.290272	0	0.580544	Inf	Inf	0.738221	1
VC_1734	0	0	0	NA	NA	NA	NA
VC_1735	4.20515	3.85238	4.55793	1.18315	0.242628	0.928987	1
VC_1736	11.5643	13.8552	9.27346	0.669313	-0.579247	0.249175	0.691745
VC_1737	92.7288	112.657	72.8006	0.646215	-0.629915	0.0644347	0.334599
VC_1738	466.741	501.626	431.856	0.860912	-0.216062	0.137623	0.516771
VC_1739	115.561	112.314	118.809	1.05783	0.0811078	0.699739	1
VC_1740	107.409	140.254	74.5636	0.531632	-0.911499	5.17e-06	0.000152294
VC_1741	23.5405	34.2777	12.8033	0.373517	-1.42075	0.000131193	0.00249796
VC_1742	13.9194	18.6547	9.18415	0.492325	-1.02232	0.0394006	0.241193
VC_1743	34.2529	37.5164	30.9894	0.826023	-0.275746	0.406047	0.858551
VC_1744	12.4171	14.0906	10.7436	0.762462	-0.391263	0.475147	0.902469
VC_1745	32.7841	32.5773	32.9909	1.01269	0.0181991	0.960854	1
VC_1746	7.96302	7.5111	8.41494	1.12033	0.16393	0.857784	1
VC_1747	1.36722	1.23973	1.49471	1.20568	0.269845	1	1
VC_1748	2.92611	3.15629	2.69593	0.854144	-0.227449	0.96212	1
VC_1749	5.46603	5.21305	5.71902	1.09706	0.13364	0.928402	1
VC_1750	13.8918	12.8986	14.885	1.15401	0.206653	0.707058	1
VC_1751	57.2554	49.1441	65.3666	1.3301	0.411534	0.117786	0.476551
VC_1752	4.43246	3.53778	5.32713	1.50578	0.590515	0.557135	0.946979
VC_1753	32.2382	35.5779	28.8986	0.812264	-0.29998	0.373242	0.831114
VC_1754	48.7877	50.6728	46.9025	0.925595	-0.111546	0.691949	1
VC_1755	13.7336	15.4577	12.0095	0.776926	-0.364152	0.499285	0.913822
VC_1756	17.0261	16.8114	17.2409	1.02555	0.0363925	0.975898	1
VC_1757	154.271	168.848	139.694	0.827337	-0.273453	0.137557	0.516771
VC_1758	10.0238	8.12746	11.9202	1.46666	0.552531	0.366313	0.823817
VC_1760	200.806	185.215	216.396	1.16835	0.224471	0.20013	0.622515
VC_1761	18.0751	18.2576	17.8926	0.980006	-0.0291372	0.980768	1
VC_1762	68.1243	71.6448	64.6038	0.901724	-0.149241	0.531629	0.928749
VC_1763	82.7531	67.0776	98.4286	1.46738	0.553247	0.014688	0.123879
VC_1764	81.8254	74.525	89.1258	1.19592	0.258119	0.275094	0.727283
VC_1765	227.597	194.027	261.168	1.34604	0.428722	0.00961674	0.0884271
VC_1766	127.852	111.686	144.019	1.2895	0.366811	0.0563253	0.308643
VC_1767	84.6361	80.3668	88.9054	1.10625	0.145671	0.499843	0.914317
VC_1768	213.216	177.591	248.841	1.40121	0.486669	0.00345468	0.0408281
VC_1769	150.181	144.307	156.056	1.08142	0.112929	0.571665	0.954512
VC_1770	101.82	89.9881	113.652	1.26297	0.33682	0.103196	0.443109
VC_1771	135.025	114.664	155.386	1.35515	0.438452	0.02238	0.167406
VC_1772	39.0269	33.9343	44.1196	1.30015	0.378677	0.26441	0.713709
VC_1773	95.4895	72.081	118.898	1.6495	0.722033	0.0552013	0.305212
VC_1774	91.5914	59.688	123.495	2.069	1.04894	0.0129304	0.11155
VC_1775	147.277	140.794	153.761	1.0921	0.127111	0.637867	0.985212
VC_1776	732.225	653.134	811.315	1.24219	0.312881	0.32802	0.789173
VC_1777	342.416	295.29	389.543	1.31919	0.399651	0.18229	0.597595
VC_1778	184.621	163.453	205.789	1.25901	0.332291	0.233874	0.668971
VC_1779	1116.87	913.416	1320.32	1.44548	0.531545	0.112643	0.463608
VC_1780	17.9203	7.06914	28.7715	4.07001	2.02503	0.000261385	0.00445891
VC_1781	61.9454	56.2133	67.6776	1.20394	0.267767	0.44419	0.882119
VC_1782	78.8853	65.5649	92.2057	1.40633	0.491931	0.189899	0.609811
VC_1783	100.715	107.509	93.9214	0.873611	-0.194936	0.631756	0.98184
VC_1784	791.138	758.543	823.733	1.08594	0.118945	0.59216	0.965255
VC_1785	1.30074	0.80419	1.79728	2.2349	1.16021	0.643464	0.987101
VC_1786	2.95648	2.35852	3.55444	1.50707	0.591742	0.673559	0.99542
VC_1787	1.73453	1.98987	1.47919	0.743359	-0.42787	0.939929	1
VC_1788	14.5753	13.6423	15.5083	1.13678	0.184957	0.74903	1
VC_1789	52.7205	56.3182	49.1227	0.872235	-0.197211	0.491457	0.908248
VC_1790	41.8687	47.3004	36.4369	0.770329	-0.376453	0.220574	0.652911
VC_1791	14.484	12.5299	16.438	1.3119	0.39166	0.434373	0.875868
VC_1792	3.0683	3.16271	2.9739	0.940301	-0.088805	1	1
VC_1793	3.93671	3.10224	4.77118	1.53798	0.621037	0.586195	0.961972
VC_1794	9.27583	7.31685	11.2348	1.53547	0.61868	0.345362	0.806898
VC_1795	2.0779	2.35852	1.79728	0.762039	-0.392063	0.897951	1
VC_1796	0.92524	1.54791	0.30257	0.19547	-2.35498	0.395454	0.84812
VC_1797	8.216	6.62718	9.80481	1.47948	0.565095	0.397506	0.851476
VC_1798	18.9452	20.2823	17.6082	0.868154	-0.203977	0.652891	0.987692
VC_1799	11.0535	11.3635	10.7436	0.945448	-0.0809298	0.949985	1
VC_1800	1.67581	1.55433	1.79728	1.15631	0.209526	1	1
VC_1801	0.184325	0.368651	0	0	#NAME?	0.917788	1
VC_1802	0	0	0	NA	NA	NA	NA
VC_1803	163.908	134.923	192.894	1.42966	0.515669	0.00390359	0.0451427
VC_1804	2.663	2.3521	2.9739	1.26436	0.338406	0.881151	1
VC_1805	4.93488	3.90643	5.96333	1.52654	0.610267	0.513889	0.923397
VC_1806	5.65425	5.95677	5.35173	0.898428	-0.154525	0.957574	1
VC_1808	141.203	69.0129	213.393	3.09207	1.62857	1.05e-16	2.09e-14
VC_1809	5.75151	4.65657	6.84644	1.47028	0.556087	0.521929	0.925092
VC_1810	21.8117	20.3299	23.2935	1.14577	0.196323	0.639146	0.985212
VC_1811	41.5738	32.6726	50.4751	1.54488	0.627491	0.0278701	0.192436
VC_1812	3.99154	4.34839	3.63469	0.835871	-0.258648	0.874402	1
VC_1813	0.159049	0	0.318098	Inf	Inf	1	1
VC_1814	3.78632	5.77536	1.79728	0.311199	-1.68409	0.0880333	0.405034
VC_1815	3.77509	5.09211	2.45808	0.482722	-1.05073	0.283855	0.742117
VC_1816	2.79635	3.47731	2.11538	0.608338	-0.717054	0.568231	0.954036
VC_1817	22.5337	29.0524	16.0151	0.551248	-0.859227	0.0272238	0.190182
VC_1818	1.48051	1.17926	1.78176	1.51091	0.595418	0.851867	1
VC_1819	46.411	58.2354	34.5866	0.59391	-0.751684	0.00729239	0.0728427
VC_1820	0	0	0	NA	NA	NA	NA
VC_1821	43.1085	50.2277	35.9894	0.716524	-0.480912	0.102256	0.440579
VC_1822	165.627	175.053	156.201	0.892306	-0.16439	0.404829	0.857916
VC_1823	9.98177	12.1136	7.84993	0.648025	-0.625879	0.279689	0.735202
VC_1824	7.8303	9.68821	5.9724	0.61646	-0.69792	0.297746	0.750993
VC_1825	1.21419	1.55433	0.874046	0.56233	-0.830512	0.816742	1
VC_1826	3.80294	3.47089	4.13499	1.19133	0.252577	0.896369	1
VC_1827	10.3054	10.2254	10.3854	1.01564	0.0223894	1	1
VC_1828	6.88916	7.88617	5.89215	0.74715	-0.420531	0.627438	0.98184
VC_1829	0.669896	0.743721	0.596072	0.801473	-0.319275	1	1
VC_1830	1.73908	1.98345	1.49471	0.753593	-0.408143	0.932876	1
VC_1831	396.33	379.676	412.985	1.08773	0.121321	0.406714	0.858817
VC_1832	93.6543	88.1571	99.1515	1.12471	0.169558	0.448424	0.883023
VC_1833	188.574	163.728	213.421	1.30351	0.382399	0.0289593	0.196273
VC_1834	150.018	148.262	151.774	1.02369	0.0337785	0.857091	1
VC_1835	1163.45	1090.39	1236.51	1.134	0.181421	0.175045	0.58194
VC_1836	672.25	640.936	703.565	1.09772	0.134504	0.318136	0.776292
VC_1837	256	280.572	231.427	0.82484	-0.277814	0.0896793	0.409184
VC_1838	91.7454	82.1597	101.331	1.23334	0.302574	0.156608	0.545847
VC_1839	167.73	183.622	151.838	0.826904	-0.274208	0.124274	0.488547
VC_1840	101.122	117.94	84.3035	0.714801	-0.484387	0.0208588	0.161456
VC_1841	162.286	165.45	159.121	0.961748	-0.0562684	0.742469	1
VC_1842	64.2484	74.779	53.7179	0.718356	-0.47723	0.189691	0.609811
VC_1843	352.912	359.634	346.19	0.96262	-0.0549624	0.750172	1
VC_1844	428.834	380.096	477.572	1.25645	0.329352	0.0280792	0.193173
VC_1845	49.9893	51.4519	48.5267	0.943146	-0.0844465	0.787314	1
VC_1846	28.7764	29.1856	28.3673	0.971962	-0.0410282	0.925601	1
VC_1847	17.6936	17.4947	17.8926	1.02275	0.0324484	1	1
VC_1848	272.899	267.413	278.385	1.04103	0.0580096	0.744132	1
VC_1849	481.41	450.816	512.004	1.13573	0.183617	0.225787	0.658835
VC_1850	26.2618	24.5638	27.9599	1.13825	0.186823	0.619972	0.981644
VC_1851	105.527	111.666	99.3881	0.890046	-0.168048	0.418334	0.868936
VC_1852	33.2817	34.573	31.9903	0.925296	-0.112013	0.728745	1
VC_1853	243.587	226.946	260.228	1.14665	0.197424	0.219613	0.652911
VC_1854	691.452	425.468	957.436	2.25031	1.17013	0.0114646	0.102179
VC_1855	95.0342	96.711	93.3575	0.965325	-0.050914	0.819892	1
VC_1856	63.3765	68.1771	58.5758	0.85917	-0.218984	0.389696	0.844701
VC_1857	28.4942	28.108	28.8805	1.02748	0.0391144	0.944675	1
VC_1858	10.9114	12.8921	8.93077	0.69273	-0.529635	0.346841	0.807037
VC_1859	89.398	96.2653	82.5308	0.857326	-0.222084	0.312083	0.769995
VC_1860	122.614	130.851	114.378	0.874105	-0.194122	0.324633	0.784813
VC_1861	29.4945	39.9354	19.0537	0.477113	-1.0676	0.00136715	0.0190191
VC_1862	67.0618	92.7153	41.4084	0.446619	-1.16288	1.36e-06	4.42e-05
VC_1863	483.113	639.881	326.346	0.510011	-0.9714	9.54e-09	5.37e-07
VC_1864	274.959	339.223	210.695	0.621112	-0.687075	0.000762501	0.0113036
VC_1865	47.1949	42.8027	51.587	1.20523	0.269304	0.323517	0.783841
VC_1866	793.541	875.454	711.629	0.812869	-0.298905	0.172864	0.57724
VC_1867	208.866	217.746	199.986	0.918438	-0.122746	0.49933	0.913822
VC_1868	445.312	457.576	433.047	0.946394	-0.0794879	0.590498	0.964359
VC_1869	77.6605	77.7407	77.5803	0.997936	-0.00298016	1	1
VC_1870	10.3209	11.4175	9.22427	0.807904	-0.307744	0.639996	0.985213
VC_1871	43.1349	45.4662	40.8036	0.897449	-0.156098	0.566485	0.954036
VC_1872	2366	2903.96	1828.05	0.629502	-0.667716	0.0139915	0.119089
VC_1873	505.446	501.274	509.618	1.01664	0.0238152	0.8628	1
VC_1874	2929.8	3566.8	2292.79	0.642815	-0.637524	2.37e-05	0.0005617
VC_1875	94.3865	86.1705	102.602	1.19069	0.2518	0.237246	0.675031
VC_1876	30.2162	28.2353	32.1971	1.14031	0.189427	0.58383	0.961762
VC_1877	76.9373	84.1972	69.6773	0.827549	-0.273083	0.246221	0.686529
VC_1878	251.311	272.94	229.682	0.84151	-0.248947	0.123817	0.488547
VC_1879	33.296	33.7496	32.8423	0.973119	-0.0393125	0.90351	1
VC_1880	11.6138	12.7776	10.4501	0.817843	-0.290105	0.547894	0.939318
VC_1881	0.821181	0.743721	0.898642	1.20831	0.272985	1	1
VC_1882	27.7578	28.1208	27.3948	0.974183	-0.0377352	0.957775	1
VC_1883	23.5655	21.7157	25.4154	1.17037	0.226963	0.593631	0.965255
VC_1884	21.762	20.2887	23.2353	1.14523	0.195638	0.64499	0.987101
VC_1885	7.34383	7.8257	6.86197	0.876851	-0.189597	0.844605	1
VC_1886	67.0798	74.1975	59.9621	0.808141	-0.30732	0.194664	0.616191
VC_1887	93.1503	103.444	82.857	0.800987	-0.320149	0.136293	0.514481
VC_1888	69.0534	60.094	78.0129	1.29818	0.37649	0.131471	0.504217
VC_1889	13.8634	16.4427	11.284	0.68626	-0.543173	0.284562	0.74265
VC_1890	62.5058	59.9383	65.0734	1.08567	0.118589	0.688114	0.99864
VC_1891	1.13152	0.743721	1.51931	2.04285	1.03058	0.778334	1
VC_1892	72.8157	81.3612	64.2702	0.789937	-0.340191	0.268963	0.722036
VC_1893	132.533	144.537	120.529	0.833898	-0.262056	0.176705	0.585907
VC_1894	256.767	294.807	218.726	0.74193	-0.430644	0.0386057	0.238596
VC_1895	92.6348	92.071	93.1986	1.01225	0.0175625	0.967656	1
VC_1896	115.693	110.363	121.023	1.09659	0.133026	0.551353	0.943103
VC_1897	38.4516	36.3558	40.5473	1.11529	0.15742	0.65937	0.989186
VC_1898	311.512	369.254	253.77	0.687252	-0.541088	0.00057148	0.00901456
VC_1899	20.1502	19.1159	21.1846	1.10822	0.148244	0.754009	1
VC_1900	85.8027	86.8981	84.7073	0.974789	-0.0368385	0.871985	1
VC_1901	196.715	171.296	222.135	1.29679	0.374943	0.0324453	0.209809
VC_1902	20.5173	17.5615	23.4731	1.33662	0.418589	0.303478	0.758219
VC_1903	340.367	304.078	376.657	1.23869	0.308813	0.0523302	0.294455
VC_1904	620.643	681.053	560.232	0.822596	-0.281744	0.0464275	0.268454
VC_1905	319.594	295.195	343.994	1.16531	0.220713	0.164375	0.559786
VC_1906	35.7537	34.3323	37.1751	1.0828	0.114768	0.688024	0.99864
VC_1907	147.325	162.556	132.093	0.812597	-0.299388	0.124832	0.489207
VC_1908	0.821181	0.743721	0.898642	1.20831	0.272985	1	1
VC_1909	211.154	209.171	213.137	1.01896	0.0270969	0.950302	1
VC_1910	76.9435	73.3832	80.5037	1.09703	0.133606	0.576294	0.95687
VC_1911	77.1128	72.8557	81.37	1.11687	0.159455	0.482515	0.904973
VC_1912	255.228	260.111	250.345	0.962454	-0.0552102	0.804266	1
VC_1913	77.6445	90.216	65.0731	0.721303	-0.471322	0.0349358	0.223227
VC_1914	2549.98	1930.21	3169.75	1.64218	0.715615	4.69e-08	2.13e-06
VC_1915	15968.2	16430.9	15505.6	0.943688	-0.0836186	0.593215	0.965255
VC_1916	193.374	177.078	209.671	1.18406	0.243742	0.169546	0.571003
VC_1917	3.08837	3.16271	3.01402	0.952988	-0.0694704	1	1
VC_1918	368.161	367.155	369.168	1.00548	0.00788705	1	1
VC_1919	1092.13	1147.9	1036.36	0.902832	-0.14747	0.2822	0.738303
VC_1920	200.945	192.405	209.486	1.08878	0.122707	0.502528	0.916122
VC_1921	1922.59	2056.72	1788.46	0.869571	-0.201625	0.126778	0.492226
VC_1922	200.159	221.664	178.654	0.805968	-0.311206	0.0790657	0.375413
VC_1923	816.145	734.662	897.628	1.22182	0.289037	0.0427961	0.253681
VC_1924	48.1198	36.4163	59.8233	1.64276	0.716124	0.0108425	0.0973243
VC_1925	54.9805	68.1103	41.8507	0.614456	-0.702619	0.0071106	0.0712951
VC_1926	23.6853	28.4836	18.887	0.663083	-0.59274	0.124405	0.488547
VC_1927	262.813	282.818	242.809	0.858535	-0.22005	0.20882	0.634921
VC_1928	127.546	120.054	135.038	1.12481	0.169685	0.365847	0.823429
VC_1929	1093.4	1150.54	1036.27	0.900681	-0.150912	0.495899	0.912329
VC_1930	0	0	0	NA	NA	NA	NA
VC_1931	58.8356	58.7773	58.8939	1.00198	0.00285928	1	1
VC_1932	6.50351	7.37732	5.6297	0.763109	-0.390039	0.628999	0.98184
VC_1933	30.7187	35.4505	25.9868	0.733045	-0.448026	0.172151	0.576632
VC_1934	56.1439	63.8132	48.4746	0.759632	-0.396627	0.134344	0.51056
VC_1935	13.2083	5.0188	21.3978	4.26354	2.09205	0.000194729	0.00351821
VC_1936	16.3605	6.25853	26.4625	4.22823	2.08006	3.5e-05	0.000791244
VC_1937	9.43826	3.9669	14.9096	3.75851	1.91016	0.00265862	0.0326483
VC_1938	57.8084	61.8614	53.7554	0.868965	-0.20263	0.467274	0.89932
VC_1939	52.6951	55.4027	49.9874	0.902257	-0.14839	0.596415	0.966721
VC_1940	11.4532	10.9151	11.9914	1.0986	0.135672	0.86839	1
VC_1941	45.5848	21.3535	69.8161	3.26955	1.70909	8.93e-10	5.9e-08
VC_1942	59.4391	66.9909	51.8872	0.774542	-0.368585	0.119918	0.481574
VC_1943	5.22605	6.57955	3.87254	0.588572	-0.764708	0.346051	0.807037
VC_1944	16.4456	14.4336	18.4576	1.27879	0.354782	0.441128	0.880388
VC_1945	7.5081	7.00867	8.00753	1.14252	0.192216	0.838559	1
VC_1946	0.33882	0.37507	0.30257	0.806703	-0.309891	1	1
VC_1947	6.66296	7.07556	6.25037	0.883375	-0.178903	0.891278	1
VC_1948	0	0	0	NA	NA	NA	NA
VC_1949	7.69094	8.2484	7.13348	0.864832	-0.209507	0.827447	1
VC_1950	430.635	468.367	392.903	0.838877	-0.253468	0.0963797	0.423415
VC_1951	109.216	107.572	110.86	1.03057	0.0434375	0.88084	1
VC_1952	33.9958	31.366	36.6256	1.16769	0.223651	0.411994	0.860565
VC_1953	13.9641	13.3277	14.6006	1.09551	0.131602	0.81861	1
VC_1954	0.356757	0.435539	0.277974	0.63823	-0.647852	1	1
VC_1955	31.2827	30.702	31.8634	1.03783	0.0535713	0.870794	1
VC_1956	179.552	199.305	159.798	0.801778	-0.318726	0.0713777	0.352801
VC_1957	41.7619	43.1837	40.3402	0.934155	-0.0982664	0.762353	1
VC_1958	6.89784	8.18151	5.61417	0.686203	-0.543294	0.46899	0.90112
VC_1959	50.7933	41.4672	60.1194	1.44981	0.535861	0.0557709	0.306943
VC_1960	80.2612	70.1451	90.3774	1.28844	0.365621	0.109776	0.457731
VC_1961	57.271	60.2086	54.3333	0.902419	-0.148131	0.583706	0.961762
VC_1962	86.6255	63.5809	109.67	1.72489	0.786506	0.0014717	0.0201756
VC_1963	48.4646	42.5224	54.4069	1.27949	0.355567	0.19194	0.611454
VC_1964	429.028	543.03	315.027	0.580128	-0.785558	0.000241536	0.00415795
VC_1965	49.6611	39.0359	60.2864	1.54438	0.627029	0.0245208	0.178119
VC_1966	78.1802	72.3692	83.9911	1.16059	0.214861	0.378449	0.834269
VC_1967	96.9915	105.128	88.8552	0.845211	-0.242616	0.261737	0.708872
VC_1968	32.9861	32.3516	33.6206	1.03923	0.0555106	0.848688	1
VC_1969	2.56026	2.72717	2.39336	0.877597	-0.18837	0.995975	1
VC_1970	49.9855	56.2957	43.6752	0.775818	-0.36621	0.17107	0.574807
VC_1971	28.0971	29.5285	26.6658	0.90305	-0.147122	0.663957	0.990267
VC_1972	36.1158	43.753	28.4786	0.650894	-0.619504	0.0418839	0.251226
VC_1973	84.9242	95.7769	74.0715	0.773375	-0.37076	0.0909329	0.412536
VC_1974	32.0373	32.6442	31.4305	0.96282	-0.0546627	0.916179	1
VC_1975	137.431	156.973	117.889	0.751014	-0.413088	0.028521	0.195261
VC_1976	54.1306	58.6381	49.623	0.846259	-0.240829	0.343673	0.806755
VC_1977	125.415	162.631	88.1999	0.542332	-0.882751	6.16e-06	0.000174549
VC_1978	11.7887	12.905	10.6724	0.826999	-0.274042	0.657438	0.988517
VC_1979	26.1038	26.8078	25.3998	0.947479	-0.0778339	0.839751	1
VC_1980	13.1563	14.3924	11.9202	0.828228	-0.2719	0.608158	0.971919
VC_1981	28.9701	31.2771	26.6631	0.852481	-0.230261	0.511988	0.922215
VC_1982	4.05174	3.91285	4.19064	1.07099	0.0989508	1	1
VC_1983	360.767	368.329	353.204	0.958937	-0.0604915	0.684567	0.99864
VC_1984	201.835	227.266	176.403	0.776198	-0.365503	0.0396223	0.241318
VC_1985	372.098	426.333	317.864	0.745577	-0.423571	0.00531369	0.0577308
VC_1986	29.4768	30.1107	28.843	0.957898	-0.0620567	0.903802	1
VC_1987	121.138	102.978	139.298	1.35269	0.435836	0.0257523	0.182837
VC_1988	58.8368	50.0585	67.615	1.35072	0.433726	0.0935154	0.419318
VC_1989	200.838	167.764	233.912	1.39429	0.47953	0.00464548	0.0516622
VC_1990	206.491	137.703	275.28	1.99909	0.999344	1.01e-08	5.53e-07
VC_1991	491.333	324.579	658.086	2.02751	1.01971	1.66e-11	1.49e-09
VC_1992	18.7741	23.3241	14.2242	0.609852	-0.713468	0.0827139	0.388333
VC_1993	222.537	285.638	159.437	0.558177	-0.841206	5.75e-07	2.04e-05
VC_1994	116.142	134.24	98.0439	0.730362	-0.453316	0.0206644	0.160629
VC_1995	46.5538	51.0601	42.0475	0.82349	-0.280177	0.280928	0.735996
VC_1996	28.6478	25.2406	32.055	1.26998	0.344802	0.348024	0.807037
VC_1997	93.8465	102.432	85.2606	0.832361	-0.264719	0.20878	0.634921
VC_1998	36.6431	36.6646	36.6217	0.998831	-0.00168743	1	1
VC_1999	19.8408	16.484	23.1977	1.40729	0.492921	0.205336	0.630901
VC_2000	1084.81	1106.07	1063.55	0.961565	-0.0565442	0.769875	1
VC_2001	12.6548	10.6198	14.6899	1.38326	0.468075	0.376164	0.833429
VC_2002	38.3627	39.1028	37.6226	0.962145	-0.0556735	0.885607	1
VC_2003	21.5225	23.3305	19.7145	0.845009	-0.242961	0.537951	0.934166
VC_2004	12.7138	12.9114	12.5163	0.969397	-0.0448399	0.996413	1
VC_2005	374.035	380.312	367.759	0.966991	-0.0484253	0.833407	1
VC_2006	298.87	322.01	275.729	0.856276	-0.223853	0.163275	0.559588
VC_2007	85.3936	76.8868	93.9005	1.22128	0.288398	0.189324	0.609811
VC_2008	131.508	131.478	131.538	1.00045	0.000651882	0.99977	1
VC_2009	1166.47	1200.59	1132.36	0.943167	-0.0844147	0.646892	0.987101
VC_2010	920.464	861.334	979.595	1.1373	0.185612	0.29526	0.750993
VC_2011	66.5388	35.4056	97.6721	2.75866	1.46397	1.46e-08	7.52e-07
VC_2012	202.563	243.424	161.702	0.664281	-0.590135	0.000551474	0.00888485
VC_2013	787.761	843.461	732.062	0.867927	-0.204355	0.213959	0.644513
VC_2014	27.7773	20.1614	35.3933	1.7555	0.811884	0.0237291	0.173706
VC_2015	27.0949	18.7408	35.4489	1.89154	0.91956	0.0110776	0.0991985
VC_2016	48.4769	30.1327	66.8212	2.21757	1.14898	4.59e-05	0.00101267
VC_2017	79.9452	48.5241	111.366	2.29507	1.19854	2.98e-07	1.13e-05
VC_2018	140.95	93.291	188.609	2.02173	1.01559	1.5e-07	6.01e-06
VC_2019	168.919	176.918	160.92	0.909572	-0.13674	0.455206	0.885088
VC_2020	1886.57	1957.9	1815.25	0.927143	-0.109136	0.389862	0.844701
VC_2021	294.886	326.012	263.76	0.809049	-0.305701	0.0546526	0.303894
VC_2022	108.921	105.122	112.72	1.07228	0.100688	0.629937	0.98184
VC_2023	115.058	122.479	107.636	0.878814	-0.18637	0.335735	0.797433
VC_2024	113.272	153.174	73.3705	0.479001	-1.0619	9.4e-05	0.00189515
VC_2025	398.302	548.44	248.164	0.45249	-1.14404	0.000102193	0.00202773
VC_2026	1755.01	1929.16	1580.85	0.819451	-0.28727	0.132533	0.506231
VC_2027	25.2249	29.2808	21.1691	0.722967	-0.467999	0.204336	0.629369
VC_2028	49.447	53.2604	45.6337	0.856804	-0.222963	0.463647	0.89455
VC_2029	3.62638	3.10224	4.15052	1.33791	0.41998	0.760648	1
[truncated: 1,829 more rows]

## Sheet: Column 4
id	baseMean	baseMeanA	baseMeanB	foldChange	log2FoldChange	pval	padj
VC_0001	3.44312	2.87141	4.01484	1.39821	0.483581	0.723208	1
VC_0002	33.4494	35.361	31.5378	0.89188	-0.165078	0.591326	1
VC_0003	43.877	50.5312	37.2229	0.736633	-0.440982	0.120883	0.565824
VC_0004	204.887	223.087	186.687	0.836835	-0.256985	0.223471	0.759964
VC_0005	26.8844	24.7879	28.9809	1.16916	0.225468	0.560785	1
VC_0006	90.8602	105.867	75.8533	0.716496	-0.480969	0.0221536	0.188857
VC_0007	388.888	509.279	268.496	0.527209	-0.923554	1.86e-09	9.87e-08
VC_0008	21.9298	23.7674	20.0921	0.845364	-0.242355	0.549642	1
VC_0009	13.3551	12.4975	14.2126	1.13724	0.185541	0.726564	1
VC_0010	29.2328	25.4519	33.0138	1.2971	0.375294	0.310356	0.86173
VC_0011	2.50537	2.16582	2.84493	1.31355	0.393476	0.857311	1
VC_0012	435.781	463.839	407.723	0.87902	-0.186032	0.224867	0.760593
VC_0013	363.471	388.585	338.356	0.87074	-0.199686	0.190534	0.706812
VC_0014	355.614	354.818	356.409	1.00448	0.00645592	0.930609	1
VC_0015	867.807	882.994	852.621	0.965602	-0.050499	0.732861	1
VC_0016	16.2126	21.9166	10.5086	0.47948	-1.06046	0.0132026	0.130229
VC_0017	2.26941	2.49781	2.04102	0.817125	-0.29137	0.887368	1
VC_0018	1499.41	1201.87	1796.95	1.49513	0.580271	0.00962732	0.102185
VC_0019	54.1413	64.8381	43.4445	0.670046	-0.577669	0.0227004	0.192647
VC_0020	276.047	317.956	234.138	0.736384	-0.44147	0.00604505	0.0746811
VC_0021	113.585	121.319	105.852	0.872508	-0.19676	0.31844	0.868577
VC_0022	60.1986	66.5054	53.8918	0.810338	-0.303405	0.200264	0.720033
VC_0023	152.09	142.005	162.174	1.14203	0.191596	0.270019	0.826509
VC_0024	7.74754	6.95432	8.54077	1.22812	0.296456	0.68299	1
VC_0025	1247.74	1693.36	802.121	0.473686	-1.078	0.002108	0.032687
VC_0026	46.3183	46.9701	45.6665	0.972246	-0.0406068	0.930432	1
VC_0027	77.3717	85.4425	69.301	0.811083	-0.302078	0.181875	0.695742
VC_0028	144.955	147.923	141.988	0.95988	-0.0590742	0.724877	1
VC_0029	61.5722	63.1535	59.9909	0.949923	-0.0741178	0.785407	1
VC_0030	12.0636	12.5146	11.6126	0.927927	-0.107916	0.869229	1
VC_0031	123.854	138.886	108.822	0.783535	-0.351931	0.0630882	0.394878
VC_0032	59.8651	13.1284	106.602	8.11997	3.02147	3.51e-21	3.31e-19
VC_0033	36.197	22.0744	50.3196	2.27954	1.18874	0.000201288	0.00426862
VC_0034	50.0537	58.1496	41.9578	0.721549	-0.47083	0.0659468	0.405363
VC_0035	25.8177	27.1949	24.4404	0.898712	-0.154069	0.722192	1
VC_0036	196.513	217.699	175.326	0.80536	-0.312293	0.0906107	0.474143
VC_0037	42.5679	41.7504	43.3853	1.03916	0.0554151	0.836721	1
VC_0038	1861.97	2230.76	1493.19	0.669362	-0.579142	1.62e-05	0.000450953
VC_0039	60.5768	63.8997	57.2538	0.895995	-0.158437	0.530516	1
VC_0040	224.963	219.45	230.476	1.05025	0.070729	0.600373	1
VC_0041	78.8563	74.4138	83.2987	1.1194	0.162724	0.474647	0.980512
VC_0042	89.4017	87.0032	91.8001	1.05514	0.0774283	0.766046	1
VC_0043	104.991	101.849	108.134	1.0617	0.0863828	0.701997	1
VC_0044	114.956	121.285	108.627	0.895635	-0.159017	0.468583	0.977101
VC_0045	99.5566	103.674	95.4391	0.920567	-0.119406	0.585062	1
VC_0046	164.483	167.044	161.922	0.969342	-0.044922	0.789415	1
VC_0047	208.869	13.9417	403.797	28.9632	4.85615	4.96e-89	2.34e-86
VC_0048	100.708	37.5756	163.841	4.3603	2.12443	2.52e-20	2.32e-18
VC_0049	276.306	260.571	292.04	1.12077	0.164487	0.286338	0.842003
VC_0050	54.6163	51.4257	57.8069	1.12409	0.168753	0.534354	1
VC_0051	147.959	145.328	150.589	1.0362	0.0513081	0.811636	1
VC_0052	111.121	105.511	116.732	1.10636	0.145818	0.51817	0.992049
VC_0053	1.15589	0.331983	1.9798	5.96356	2.57617	0.323295	0.86902
VC_0054	10.4924	9.12869	11.8562	1.29878	0.377158	0.549406	1
VC_0055	18.6254	18.0909	19.1598	1.05909	0.0828204	0.919236	1
VC_0056	42.9462	39.8419	46.0505	1.15583	0.20893	0.486377	0.983613
VC_0057	22.344	23.6095	21.0784	0.892793	-0.163602	0.685453	1
VC_0058	69.2548	70.0983	68.4113	0.975935	-0.0351434	0.924929	1
VC_0059	33.6133	43.1702	24.0564	0.557247	-0.843611	0.00631972	0.0768152
VC_0060	57.2343	43.7999	70.6686	1.61344	0.69014	0.0077623	0.0883636
VC_0061	25.15	26.0827	24.2174	0.928488	-0.107045	0.789289	1
VC_0062	17.7292	16.1822	19.2763	1.1912	0.252415	0.585806	1
VC_0063	7.82897	8.04949	7.60844	0.945207	-0.081298	0.996841	1
VC_0064	2.36019	1.87546	2.84493	1.51692	0.601145	0.703874	1
VC_0065	9.39038	11.3607	7.4201	0.653139	-0.614537	0.298925	0.856195
VC_0066	18.7255	21.5514	15.8996	0.737753	-0.43879	0.309441	0.86173
VC_0067	106.626	114.431	98.8217	0.863593	-0.211577	0.296198	0.852153
VC_0068	17.7207	19.1038	16.3375	0.855198	-0.225669	0.674593	1
VC_0069	345.211	416.554	273.867	0.657459	-0.605027	6.61e-05	0.00160692
VC_0070	91.1559	90.5887	91.723	1.01252	0.0179523	0.956884	1
VC_0071	78.367	86.2058	70.5282	0.818137	-0.289585	0.20246	0.723099
VC_0072	253.17	264.294	242.046	0.91582	-0.126865	0.454073	0.968654
VC_0073	129.881	139.116	120.646	0.867233	-0.205508	0.29517	0.852153
VC_0074	24.7624	22.6221	26.9027	1.18922	0.250016	0.51893	0.992049
VC_0075	176.872	186.768	166.977	0.894034	-0.161599	0.304265	0.861384
VC_0076	1274.05	1294.6	1253.51	0.968264	-0.0465269	0.662002	1
VC_0077	1.26459	1.10372	1.42546	1.2915	0.369048	1	1
VC_0078	2856.92	2852.68	2861.16	1.00297	0.00428239	0.989608	1
VC_0079	367.108	382.314	351.902	0.920452	-0.119585	0.573646	1
VC_0080	175.181	173.497	176.864	1.01941	0.0277355	0.851547	1
VC_0081	37.2717	39.4181	35.1254	0.891097	-0.166346	0.626278	1
VC_0082	44.1053	39.9081	48.3025	1.21035	0.275419	0.315888	0.866278
VC_0083	143.892	157.294	130.49	0.829598	-0.269516	0.136975	0.60772
VC_0084	104.019	120.961	87.0773	0.719876	-0.474179	0.0186814	0.16641
VC_0085	336.299	358.651	313.947	0.875357	-0.192057	0.214042	0.742643
VC_0086	130.54	122.14	138.941	1.13756	0.185938	0.318665	0.868577
VC_0087	194.347	190.693	198.001	1.03832	0.0542509	0.761566	1
VC_0088	25.9668	25.2864	26.6471	1.05381	0.0756183	0.866513	1
VC_0089	286.183	284.355	288.011	1.01286	0.0184331	0.927297	1
VC_0090	96.4452	100.354	92.5368	0.922108	-0.116992	0.605629	1
VC_0091	31.2961	37.1702	25.422	0.683935	-0.548069	0.0879361	0.468771
VC_0092	154.556	158.213	150.899	0.953769	-0.0682888	0.786298	1
VC_0093	158.938	153.758	164.117	1.06737	0.0940628	0.617827	1
VC_0094	52.5306	51.9327	53.1286	1.02303	0.0328447	0.924007	1
VC_0095	27.0554	29.0117	25.0992	0.865142	-0.208991	0.587746	1
VC_0096	12.9556	11.6926	14.2186	1.21603	0.282182	0.595342	1
VC_0097	49.7723	49.2611	50.2836	1.02076	0.0296407	0.982493	1
VC_0098	130.207	121.624	138.79	1.14114	0.190473	0.308126	0.86173
VC_0099	81.1652	90.6623	71.6681	0.790495	-0.339172	0.126046	0.579716
VC_0100	44.7857	46.4644	43.1071	0.927746	-0.108199	0.693754	1
VC_0101	1.27519	1.43571	1.11468	0.776399	-0.365129	0.998686	1
VC_0102	18.817	11.2198	26.4142	2.35425	1.23527	0.00540154	0.0682987
VC_0103	23.2007	22.2153	24.1862	1.08872	0.122629	0.762742	1
VC_0104	3.86461	2.90449	4.82473	1.66113	0.732165	0.487421	0.983613
VC_0105	102.832	112.596	93.068	0.826566	-0.274798	0.184726	0.699544
VC_0106	5.5809	5.11193	6.04987	1.18348	0.243035	0.836134	1
VC_0107	0.598553	0.331983	0.865122	2.60592	1.38179	0.894284	1
VC_0108	110.797	113.426	108.168	0.953638	-0.0684856	0.750757	1
VC_0109	2.86111	2.5725	3.14971	1.22438	0.292047	0.899531	1
VC_0110	0.334923	0.365059	0.304787	0.834899	-0.260326	1	1
VC_0111	128.675	155.21	102.14	0.658077	-0.603671	0.00141431	0.0231701
VC_0112	2465.05	2251.32	2678.77	1.18987	0.250805	0.0527446	0.349308
VC_0113	108.842	88.5049	129.18	1.45958	0.545549	0.00591457	0.073795
VC_0114	128.188	94.5381	161.838	1.71188	0.775583	5.36e-05	0.00137473
VC_0115	110.107	99.3351	120.879	1.21688	0.283188	0.157133	0.652069
VC_0116	108.647	116.697	100.597	0.862038	-0.214177	0.301983	0.85942
VC_0117	203.934	194.694	213.173	1.09491	0.130814	0.457608	0.969666
VC_0118	104.162	104.654	103.67	0.9906	-0.0136251	0.979551	1
VC_0119	108.515	98.4971	118.533	1.20342	0.267138	0.17572	0.683229
VC_0120	122.106	118.604	125.608	1.05905	0.0827689	0.679605	1
VC_0121	21.5077	26.2567	16.7588	0.638267	-0.647769	0.0821322	0.452448
VC_0122	604.557	753.059	456.055	0.605603	-0.723555	4.2e-07	1.63e-05
VC_0123	71.7491	80.8366	62.6616	0.775163	-0.367428	0.118994	0.559063
VC_0125	139.915	141.958	137.873	0.971228	-0.0421175	0.840006	1
VC_0126	76.8226	75.1354	78.5099	1.04491	0.0633823	0.79749	1
VC_0127	43.8965	46.1066	41.6863	0.904129	-0.145399	0.655524	1
VC_0128	63.506	64.0983	62.9137	0.98152	-0.0269102	0.911737	1
VC_0129	30.7818	31.0121	30.5515	0.985147	-0.0215892	0.97834	1
VC_0130	61.8275	65.8242	57.8308	0.878565	-0.186779	0.466875	0.975732
VC_0131	37.4428	33.2099	41.6757	1.25492	0.327591	0.286765	0.84219
VC_0132	74.4664	38.9869	109.946	2.82007	1.49573	1.81e-10	1.02e-08
VC_0133	1.54176	1.10372	1.9798	1.79375	0.84298	0.69486	1
VC_0134	46.2514	46.8796	45.6233	0.973201	-0.0391896	0.892947	1
VC_0135	23.2945	26.564	20.0249	0.753836	-0.407677	0.296666	0.852153
VC_0136	11.4031	11.3607	11.4456	1.00748	0.0107473	0.993734	1
VC_0137	49.615	45.1032	54.1268	1.20006	0.263112	0.32697	0.873117
VC_0138	40.4987	45.3103	35.687	0.787613	-0.344442	0.248635	0.796646
VC_0139	361.386	328.328	394.444	1.20137	0.264681	0.0843135	0.457113
VC_0140	21.71	11.3937	32.0262	2.81086	1.49101	0.000188186	0.00405191
VC_0141	8.57624	7.31938	9.83311	1.34344	0.425927	0.544726	1
VC_0142	387.598	260.197	514.998	1.97926	0.984963	1.65e-10	9.42e-09
VC_0143	3.29666	2.5725	4.02082	1.563	0.644318	0.615072	1
VC_0144	124.599	104.671	144.526	1.38077	0.465469	0.0142992	0.138152
VC_0145	43.1568	41.8914	44.4221	1.06041	0.0846233	0.792115	1
VC_0146	58.2121	54.8041	61.6201	1.12437	0.169117	0.509435	0.99121
VC_0147	184.58	154.515	214.645	1.38916	0.474209	0.00502875	0.0651145
VC_0148	84.928	83.4102	86.4458	1.03639	0.0515719	0.820158	1
VC_0149	167.308	163.116	171.501	1.0514	0.072316	0.649123	1
VC_0150	638.094	618.286	657.901	1.06407	0.0895952	0.512008	0.99121
VC_0151	249.032	258.478	239.586	0.926912	-0.109495	0.542988	1
VC_0152	75.2879	66.945	83.6308	1.24925	0.321057	0.156818	0.652069
VC_0153	29.2802	32.2567	26.3038	0.815452	-0.294329	0.418267	0.948259
VC_0154	60.2774	61.0283	59.5265	0.975391	-0.0359473	0.899781	1
VC_0156	63.9235	53.2116	74.6355	1.40262	0.488122	0.0497766	0.336126
VC_0157	32.3863	30.4559	34.3168	1.12677	0.172191	0.589054	1
VC_0158	108.517	120.023	97.0109	0.808268	-0.307094	0.122169	0.567611
VC_0159	246.006	271.697	220.314	0.810884	-0.302433	0.0692415	0.417942
VC_0160	2.53166	1.10372	3.95961	3.5875	1.84298	0.148766	0.637266
VC_0161	9.87894	8.2737	11.4842	1.38803	0.473041	0.45849	0.969666
VC_0162	249.417	237.781	261.053	1.09787	0.134709	0.423006	0.951007
VC_0163	37.1878	39.5344	34.8412	0.881286	-0.182317	0.568831	1
VC_0164	252.265	276.244	228.286	0.826393	-0.2751	0.0851108	0.457784
VC_0165	92.3976	98.223	86.5722	0.881384	-0.182158	0.367947	0.910922
VC_0166	41.3195	44.7959	37.8432	0.844791	-0.243334	0.404726	0.940054
VC_0167	55.433	60.9376	49.9283	0.819335	-0.287475	0.278172	0.835155
VC_0168	363.283	400.091	326.476	0.816004	-0.293351	0.0849895	0.457784
VC_0169	80.3855	59.742	101.029	1.69109	0.757954	0.000894987	0.0157585
VC_0170	657.495	698.078	616.913	0.883731	-0.17832	0.201813	0.722157
VC_0171	2046.58	2049.9	2043.26	0.996759	-0.00468405	0.945491	1
VC_0172	54.4129	51.0115	57.8142	1.13335	0.1806	0.514492	0.991614
VC_0173	181.554	180.719	182.388	1.00923	0.0132586	0.968	1
VC_0174	119.151	106.031	132.27	1.24746	0.318999	0.109637	0.529633
VC_0175	217.153	202.315	231.991	1.14668	0.197464	0.253211	0.803717
VC_0176	6.70871	5.80897	7.60844	1.30977	0.389317	0.607973	1
VC_0177	22.2319	18.5979	25.8659	1.39079	0.475909	0.205913	0.728651
VC_0178	582.499	655.168	509.83	0.778167	-0.361848	0.0103597	0.108132
VC_0179	833.18	897.604	768.756	0.856454	-0.223553	0.100437	0.502506
VC_0180	544.727	558.485	530.969	0.95073	-0.0728925	0.591406	1
VC_0181	92.7142	97.8581	87.5704	0.894872	-0.160248	0.41676	0.947621
VC_0182	48.4623	44.954	51.9706	1.15609	0.209248	0.477419	0.980512
VC_0183	31.3662	33.6017	29.1307	0.866942	-0.205993	0.567301	1
VC_0184	5.79352	4.7885	6.79854	1.41977	0.505653	0.511119	0.99121
VC_0185	12.4761	14.1328	10.8194	0.765548	-0.385436	0.436057	0.960107
VC_0186	277.393	294.269	260.518	0.885304	-0.175755	0.279284	0.835155
VC_0187	73.0131	70.1237	75.9026	1.08241	0.114247	0.604673	1
VC_0188	122.067	122.205	121.929	0.997743	-0.00325919	0.998531	1
VC_0189	1.49507	1.87546	1.11468	0.59435	-0.750615	0.796358	1
VC_0190	144.946	138.198	151.694	1.09766	0.134425	0.462628	0.972216
VC_0191	16.0207	17.9499	14.0915	0.785046	-0.349151	0.44356	0.962024
VC_0192	18.6671	19.4934	17.8409	0.915227	-0.127798	0.878303	1
VC_0193	1.26459	1.10372	1.42546	1.2915	0.369048	1	1
VC_0194	29.1763	26.2652	32.0874	1.22167	0.288852	0.404912	0.940054
VC_0195	19.8231	23.9168	15.7293	0.657665	-0.604575	0.136065	0.606019
VC_0196	93.8975	90.9366	96.8585	1.06512	0.0910184	0.666581	1
VC_0197	13.9898	17.7759	10.2038	0.574025	-0.800814	0.111304	0.53469
VC_0198	3.35222	3.31117	3.39328	1.0248	0.0353414	1	1
VC_0199	13.3803	12.7302	14.0303	1.10213	0.140289	0.838796	1
VC_0200	12.3253	12.4729	12.1776	0.976324	-0.0345685	1	1
VC_0201	3.55182	3.64315	3.46049	0.949862	-0.0742106	1	1
VC_0202	3.29879	4.00821	2.58938	0.646019	-0.630353	0.59729	1
VC_0203	15.018	17.1696	12.8664	0.749368	-0.416253	0.385199	0.927299
VC_0204	3.09545	3.60153	2.58938	0.718966	-0.476004	0.704224	1
VC_0205	0	0	0	NA	NA	NA	NA
VC_0206	2.75966	2.97918	2.54014	0.852629	-0.23001	0.987482	1
VC_0207	17.5928	17.5678	17.6179	1.00285	0.00411189	1	1
VC_0208	15.1293	15.9667	14.2918	0.895103	-0.159874	0.744644	1
VC_0209	53.5921	55.7007	51.4835	0.924288	-0.113586	0.754824	1
VC_0210	288.606	292.663	284.548	0.972272	-0.0405675	0.81849	1
VC_0211	95.6524	101.41	89.8943	0.886441	-0.173904	0.415528	0.947621
VC_0212	89.6035	98.7952	80.4118	0.813925	-0.297033	0.153035	0.644222
VC_0213	77.8866	81.8324	73.9407	0.903563	-0.146303	0.535215	1
VC_0214	41.6039	40.9958	42.212	1.02967	0.0421783	0.901036	1
VC_0215	39.9883	42.9374	37.0393	0.862634	-0.21318	0.493966	0.989507
VC_0216	159.622	156.961	162.282	1.0339	0.0480963	0.864289	1
VC_0217	8.35373	4.34019	12.3673	2.84947	1.51069	0.0266997	0.216235
VC_0218	2425	2623.08	2226.91	0.848968	-0.236217	0.0729999	0.428561
VC_0219	754.902	912.36	597.444	0.654833	-0.6108	1.27e-05	0.000371014
VC_0220	11.425	12.0246	10.8254	0.900265	-0.151578	0.82139	1
VC_0221	31.9123	35.1857	28.6389	0.813936	-0.297013	0.371082	0.915304
VC_0222	26.9002	29.1451	24.6553	0.845952	-0.241353	0.523358	0.995967
VC_0223	55.9973	57.983	54.0117	0.931509	-0.102358	0.715973	1
VC_0224	19.0092	18.7302	19.2882	1.02979	0.0423547	0.971989	1
VC_0225	40.5068	39.3605	41.653	1.05824	0.0816709	0.837899	1
VC_0226	0.124779	0	0.249559	Inf	Inf	1	1
VC_0227	31.953	31.0207	32.8853	1.06011	0.0842142	0.835661	1
VC_0228	64.7469	57.0457	72.4481	1.27	0.344828	0.161808	0.662708
VC_0229	23.398	22.257	24.5389	1.10252	0.140808	0.733407	1
VC_0230	24.366	24.5147	24.2174	0.987876	-0.0175982	0.978539	1
VC_0231	45.4696	50.8952	40.0439	0.786791	-0.345948	0.198657	0.716996
VC_0232	20.2097	23.2946	17.1248	0.735139	-0.443911	0.263656	0.817777
VC_0233	60.2092	68.7214	51.6971	0.752271	-0.410676	0.0910317	0.474967
VC_0234	54.3239	56.3145	52.3333	0.929304	-0.105778	0.67816	1
VC_0235	24.1616	23.6511	24.672	1.04316	0.0609661	0.898482	1
VC_0236	56.9663	62.9038	51.0289	0.811222	-0.301831	0.229176	0.770451
VC_0237	78.3153	70.2734	86.3572	1.22887	0.297338	0.208462	0.728651
VC_0238	37.8242	37.245	38.4035	1.03111	0.0441916	0.942913	1
VC_0239	153.982	150.132	157.832	1.05128	0.0721525	0.717271	1
VC_0240	177.995	170.479	185.511	1.08817	0.121907	0.582223	1
VC_0241	479.174	441.561	516.787	1.17037	0.226959	0.126991	0.580705
VC_0242	441.675	400.034	483.316	1.20819	0.272845	0.0749221	0.435247
VC_0243	887.166	818.085	956.247	1.16888	0.225132	0.122609	0.568255
VC_0244	864.651	788.733	940.569	1.19251	0.253996	0.0812374	0.451472
VC_0245	1023.48	895.59	1151.37	1.28561	0.362448	0.0103908	0.108156
VC_0246	486.551	478.21	494.892	1.03488	0.0494684	0.75905	1
VC_0247	609.377	527.544	691.21	1.31024	0.389832	0.00692813	0.0813246
VC_0248	280.56	218.105	343.015	1.5727	0.653246	5.55e-05	0.00140278
VC_0249	814.125	639.373	988.877	1.54664	0.629134	1.06e-05	0.000327318
VC_0250	534.772	514.516	555.028	1.07874	0.109346	0.495859	0.990577
VC_0251	1904.76	1411.51	2398.02	1.6989	0.764599	6.9e-09	3.56e-07
VC_0252	1079.67	823.429	1335.91	1.62237	0.698105	3.54e-07	1.42e-05
VC_0253	54.9887	42.6215	67.3558	1.58032	0.66022	0.0147443	0.141006
VC_0255	188.187	202.729	173.645	0.85654	-0.223408	0.267896	0.824699
VC_0256	39.6098	46.0906	33.1289	0.718777	-0.476383	0.105644	0.518317
VC_0257	59.2014	67.0944	51.3084	0.76472	-0.386997	0.12235	0.567753
VC_0258	888.73	807.351	970.109	1.2016	0.264951	0.0971107	0.490592
VC_0259	778.951	739.3	818.602	1.10727	0.147002	0.308524	0.86173
VC_0260	682.701	667.266	698.137	1.04627	0.0652484	0.662912	1
VC_0261	33.9951	27.7255	40.2648	1.45227	0.538307	0.0968198	0.490592
VC_0262	217.478	191.707	243.249	1.26886	0.343534	0.0615484	0.388466
VC_0263	116.769	103.011	130.526	1.2671	0.34153	0.0938527	0.485099
VC_0264	337.798	301.519	374.077	1.24064	0.311086	0.0717364	0.42492
VC_0265	128.122	147.287	108.957	0.739764	-0.434863	0.1022	0.507446
VC_0266	41.7102	50.4726	32.9478	0.652787	-0.615315	0.0246152	0.204295
VC_0267	81.3525	96.6389	66.0661	0.683639	-0.548694	0.0114319	0.116106
VC_0268	68.6815	70.9961	66.3669	0.934797	-0.0972754	0.671128	1
VC_0269	72.4797	74.4813	70.4782	0.946253	-0.0797019	0.66516	1
VC_0270	122.096	122.133	122.059	0.999397	-0.000870625	0.966356	1
VC_0271	25.1408	24.8883	25.3933	1.02029	0.0289846	1	1
VC_0272	4.51923	5.07886	3.95961	0.779626	-0.359147	0.738979	1
VC_0273	1486.84	810.904	2162.77	2.66711	1.41528	1.34e-25	1.49e-23
VC_0274	116.166	86.6639	145.668	1.68084	0.749183	0.000168715	0.00367468
VC_0275	214.5	192.198	236.802	1.23207	0.301086	0.0682452	0.414755
VC_0276	284.493	272.505	296.482	1.08799	0.121661	0.525633	0.996771
VC_0277	19.2833	20.1328	18.4338	0.915608	-0.127197	0.818918	1
VC_0278	118.541	123.285	113.796	0.923033	-0.115546	0.565638	1
VC_0279	0	0	0	NA	NA	NA	NA
VC_0280	5.46459	4.00821	6.92098	1.7267	0.788018	0.354744	0.902292
VC_0281	4.15457	4.85465	3.4545	0.711586	-0.490889	0.664972	1
VC_0282	116.281	129.136	103.425	0.800903	-0.320301	0.0854834	0.458181
VC_0283	2.87218	2.53943	3.20494	1.26207	0.335794	0.895935	1
VC_0285	42.5898	56.1148	29.0648	0.517953	-0.949108	0.000963854	0.0165082
VC_0286	17.1515	19.4016	14.9014	0.76805	-0.380727	0.382991	0.924755
VC_0287	3.0403	2.61413	3.46648	1.32606	0.407143	0.781886	1
VC_0288	9.74262	7.80075	11.6845	1.49787	0.582909	0.310857	0.86173
VC_0289	17.0972	20.7797	13.4147	0.645569	-0.631357	0.135674	0.60571
VC_0290	43.4057	39.1364	47.675	1.21817	0.28472	0.338406	0.884695
VC_0291	195.777	190.604	200.95	1.05428	0.0762609	0.641592	1
VC_0292	8.66742	7.31938	10.0155	1.36835	0.452436	0.496455	0.990577
VC_0293	62.7976	59.0866	66.5087	1.12561	0.170712	0.496866	0.990577
VC_0294	0.892263	0.365059	1.41947	3.88833	1.95915	0.498275	0.990577
VC_0295	192.385	177.327	207.444	1.16984	0.226311	0.359998	0.906035
VC_0296	91.4583	64.0918	118.825	1.85398	0.890622	2.46e-05	0.000662423
VC_0297	64.357	54.5309	74.183	1.36038	0.444013	0.0687439	0.416702
VC_0298	1404.25	1611.84	1196.67	0.742424	-0.429685	0.00174782	0.0277881
VC_0299	50.8366	61.8908	39.7823	0.642783	-0.637597	0.0149299	0.14206
VC_0300	209.307	258.313	160.301	0.620568	-0.688338	3.5e-05	0.000918133
VC_0301	5.36055	5.03723	5.68386	1.12837	0.17424	0.923132	1
VC_0302	53.7019	50.9538	56.4499	1.10786	0.147782	0.57828	1
VC_0303	154.336	145.897	162.774	1.11568	0.157917	0.381121	0.923968
VC_0304	234.478	250.102	218.854	0.875056	-0.192552	0.253615	0.803717
VC_0305	295.038	301.995	288.081	0.953925	-0.0680523	0.721449	1
VC_0306	633.501	545.357	721.646	1.32325	0.404091	0.00448378	0.0597958
VC_0307	713.675	738.483	688.867	0.932813	-0.10034	0.704981	1
VC_0308	167.57	168.613	166.528	0.987633	-0.0179526	0.911753	1
VC_0309	178.409	177.946	178.873	1.00521	0.00749562	0.952223	1
VC_0311	15.3992	15.0871	15.7113	1.04138	0.0584916	0.931174	1
VC_0312	47.1271	42.8798	51.3743	1.1981	0.26075	0.340879	0.888267
VC_0313	0.628689	0.697042	0.560335	0.803876	-0.314955	1	1
VC_0314	18.749	4.70525	32.7928	6.96941	2.80104	3.53e-09	1.85e-07
VC_0315	36.8161	34.3489	39.2832	1.14365	0.193648	0.548028	1
VC_0316	1.73537	1.43571	2.03503	1.41744	0.503291	0.893297	1
VC_0317	4.6186	5.52716	3.71005	0.67124	-0.5751	0.547104	1
VC_0318	191.416	199.018	183.813	0.923597	-0.114664	0.540222	1
VC_0319	118.164	106.828	129.499	1.21221	0.277645	0.150155	0.639302
VC_0320	46.6936	44.3646	49.0226	1.10499	0.144038	0.597225	1
VC_0321	4541.21	4637.46	4444.96	0.958492	-0.061162	0.593962	1
VC_0322	215.468	193.136	237.799	1.23125	0.300127	0.074335	0.433884
VC_0323	283.419	282.57	284.268	1.00601	0.00864657	0.955387	1
VC_0324	1976.52	1871.23	2081.81	1.11253	0.153846	0.244656	0.79062
VC_0325	2605.04	2755.08	2455.01	0.891088	-0.166361	0.200879	0.721554
VC_0326	2753.01	3014.52	2491.49	0.826498	-0.274917	0.0449511	0.313079
VC_0327	1938.15	2036.85	1839.44	0.903082	-0.147071	0.281525	0.835155
VC_0328	3877.59	3854.58	3900.6	1.01194	0.017125	0.905102	1
VC_0329	4412.9	4739.91	4085.88	0.862016	-0.214213	0.0842216	0.457113
VC_0330	340.057	328.643	351.471	1.06946	0.0968837	0.54854	1
VC_0331	16.3877	17.7589	15.0166	0.845579	-0.241989	0.599874	1
[truncated: 3,502 more rows]
